# Supplementary material for: Pendular energy transduction within the step during human walking on slopes at different speeds
Source: PLoS One. 2017 Oct 26;12(10):e0186963. doi: 10.1371/journal.pone.0186963 (PMC5658120; doi:10.1371/journal.pone.0186963)
Supplement: S1 Dataset — Data of all subjects in each condition. (XLSX) [file pone.0186963.s001.xlsx]

## Sheet: Work_dist_P6.txt
Code_Sub	slope	speed set (km/h)	actual speed (m/s)	Wk+ (J/kg m)	Wk- (J/kg m)	Wp+ (J/kg m)	Wp- (J/kg m)	Wcg+ (J/kg m)	Wcg- (J/kg m)	Recov (percent)	Econo (J/kg m)	Delta Ep due to slope (J/kg m)	actual speed (m/s)	Start(%) C1-5	Start(%) C2-6	Start(%) C3-7	Start(%) C4-8	Duration(%) C1-5	Duration(%) C2-6	Duration(%) C3-7	Duration(%) C4-8	Ek+ C1-5	Ek+ C2-6	Ek+ C3-7	Ek+ C4-8	Ek- C1-5	Ek- C2-6	Ek- C3-7	Ek- C4-8	Ep+ C1-5	Ep+ C2-6	Ep+ C3-7	Ep+ C4-8	Ep- C1-5	Ep- C2-6	Ep- C3-7	Ep-- C4-8	Ecg+ C1-5	Ecg+ C2-6	Ecg+ C3-7	Ecg+ C4-8	Ecg- C1-5	Ecg- C2-6	Ecg- C3-7	Ecg- C4-8	actual speed (m/s)	Start C1-5	Start C2-6	Start C3-7
A	-9	2	0.560785	0.255118	0.241758	0.0321604	1.56581	0.0119443	1.53223	26.2513	0.626552	1.53462	0.560785	15.2778	19.3333	21.0278	47.5556	4.05556	0.5	26.5278	16.7778	0	0.000107119	0.100679	0	-0.00941775	-4.28721e-05	0	-0.0823271	0.012225	0.000283347	0	0.000553057	0	-7.72531e-05	-0.369973	-0.150881	0.0055831	0.000390467	4.06937e-05	0	-0.00277582	-0.000120125	-0.269335	-0.232655	0.560785	15.2083	19.2639	21.0278
A	-9	3	0.821389	0.335429	0.334088	0.0417251	1.57363	0.0638281	1.5944	27.4029	0.806024	1.53462	0.821389	16.2727	19.3864	24.3296	47.8977	3.11364	4.94318	23.5682	19.7159	0	0.00676415	0.180562	0	-0.00546497	-1.32252e-05	-1.27846e-06	-0.180144	0.00593376	0.0104658	6.85776e-05	0	0	0	-0.383914	-0.309245	0.00261127	0.0172182	0.00563723	0	-0.00214248	-1.46692e-06	-0.208922	-0.489389	0.821616	16.2727	19.3864	24.3296
A	-9	4	1.09684	0.431211	0.425775	0.067793	1.59919	0.105195	1.63116	31.2171	1.03215	1.53462	1.09684	14.5	16.4712	23.8173	48.2981	1.97115	6.53846	24.4808	16.9808	0	0.0167673	0.300858	0	-0.00581865	0	0	-0.299696	0.0077009	0.0298916	0	4.097e-05	0	0	-0.536094	-0.334576	0.00470862	0.046659	0.0114175	2.57703e-07	-0.00282637	0	-0.246654	-0.634231	1.09684	14.4711	16.4423	23.8173
A	-9	5	1.3728	0.52923	0.514771	0.103926	1.6342	0.169899	1.68571	33.3602	1.25772	1.53462	1.3728	13.0595	16.5238	23.4524	48.4167	3.46429	6.92857	24.9643	14.4048	0	0.0327066	0.44789	0	-0.0161742	0	0	-0.446227	0.0184551	0.0491371	0.00010649	0	0	0	-0.736043	-0.369461	0.00846564	0.0818437	0.024185	0	-0.00618478	0	-0.312232	-0.815689	1.37287	13.0595	16.5238	23.4524
A	-9	6	1.6515	0.556298	0.546934	0.00625926	1.53642	0.164732	1.68553	30.0977	1.24706	1.53462	1.6515	7.52586	7.7931	19.9224	48.0259	0.267241	1.0431	28.1034	19.0172	0	0.00879409	0.566462	0.00225991	-0.000678291	0	0	-0.530102	0.000635533	0.00311456	0.000443007	0.000446634	0	0	-0.616119	-0.481157	0.000166533	0.0119086	0.10109	0.00270361	-0.000209291	0	-0.150305	-1.01126	1.6515	7.03448	7.30172	19.9224
A	-9	7	1.92032	0.591926	0.586866	0	1.53074	0.158085	1.68376	32.0268	1.22948	1.53462	1.92032	0	0	19.5606	48.5606	0	0	29	20.9394	0	0	0.644464	0	0	0	0	-0.559997	0	0	0	0	0	0	-0.65482	-0.574861	0	0	0.128146	0	0	0	-0.138501	-1.13486	1.92032	-1.37879	-1.37879	19.5606
A	-9	8	2.19698	0.646497	0.652894	0	1.5301	0.36037	1.89687	20.2531	0.927689	1.53462	2.19698	0.0147059	0.0147059	18	45.1618	0	0.492647	28.0956	20.6985	0	0	0.704834	0	0	-0.0149787	0	-0.636086	0	0	0	0	0	-0.0158857	-0.543129	-0.701558	0	0	0.302764	0	0	-0.0308644	-0.141059	-1.33764	2.19698	-3.19118	-3.19118	18
A	-6	2	0.547702	0.127321	0.127414	0	1.02507	0	1.02516	19.8912	0.269646	1.02542	0.547702	0	0	14.5375	45.9375	0	0	31.4	19.5375	0	0	0.0515023	0	0	0	0	-0.0502665	0	0	0	0	0	0	-0.217764	-0.149769	0	0	0	0	0	0	-0.166262	-0.200036	0.547702	-5	-5	14.5375
A	-6	3	0.824988	0.343509	0.348373	0.174135	1.19857	0.122194	1.15149	38.278	0.861718	1.02542	0.824988	11.0909	21.5909	24.9091	47.2614	10.5	3.31818	22.3523	12.375	0	0.00416465	0.185571	0	-0.0332362	-1.18255e-05	0	-0.148705	0.0710971	0.0136099	0	0	0	-6.10094e-05	-0.424597	-0.164136	0.0478724	0.0177745	0.00219512	0	-0.0100116	-7.28349e-05	-0.241221	-0.312841	0.824988	11.0909	21.5909	24.9091
A	-6	4	1.09313	0.453518	0.453699	0.253144	1.2769	0.221963	1.24591	39.8007	1.04627	1.02542	1.09313	10.21	19.31	25.86	47.63	9.1	6.55	21.77	12.51	0	0.0125214	0.296143	0	-0.04521	0	0	-0.260234	0.0991178	0.0596799	0	0	0	0	-0.579359	-0.217201	0.0698879	0.0722013	0.00621501	0	-0.0159802	0	-0.289431	-0.477435	1.09313	10.21	19.31	25.86
A	-6	5	1.37593	0.548817	0.548721	0.292936	1.31626	0.269283	1.29251	42.3036	1.25779	1.02542	1.37593	8.63462	18.1731	25.1346	47.5385	9.53846	6.96154	22.4038	11.4327	0	0.0214962	0.448371	0	-0.0755486	0	0	-0.386391	0.141366	0.081971	0	0	0	0	-0.759454	-0.248351	0.0994779	0.103467	0.0109638	0	-0.0336607	0	-0.322047	-0.634742	1.37593	8.63462	18.1731	25.1346
A	-6	6	1.65068	0.620231	0.619959	0.256539	1.27905	0.296712	1.31895	41.7767	1.34513	1.02542	1.65068	8.51786	15.3482	25.0179	47.4286	6.83036	9.66964	22.4107	11.6518	0	0.0482224	0.568094	0	-0.0714313	0	0	-0.535807	0.0907844	0.144251	0	0	0	0	-0.822683	-0.286281	0.0570983	0.192474	0.0261678	0	-0.0377452	0	-0.280757	-0.822089	1.65068	8.51786	15.3482	25.0179
A	-6	7	1.92465	0.626974	0.631859	0.0439196	1.06496	0.317517	1.34344	29.8348	0.998188	1.02542	1.92465	15.6852	18.3148	26.2037	49.0185	2.62963	7.88889	22.8148	17.8889	0	0.0659497	0.603283	0	-0.0109825	0	0	-0.675602	0.00839957	0.039606	0	0	0	0	-0.546948	-0.42729	0.00360899	0.105556	0.15062	0	-0.00619192	0	-0.0942859	-1.10289	1.92477	15.6852	18.3148	26.2037
A	-6	8	2.19862	0.672435	0.664399	0	1.02259	0.35736	1.37191	26.6792	0.854215	1.02542	2.19862	0	0	20.1979	49.0104	0	0	28.8125	21.0312	0	0	0.75873	0	0	0	0	-0.639625	0	0	0	0	0	0	-0.509189	-0.472607	0	0	0.315505	0	0	0	-0.0659642	-1.11223	2.19862	-0.833333	-0.833333	20.1979
A	-3	2	0.551073	0.26927	0.281492	0.215578	0.728321	0.109123	0.634088	50.2365	0.770226	0.513416	0.550922	3.02778	25.0278	26.8056	50.2222	22	1.77778	23.4167	6.13889	0	0.000349463	0.13698	0	-0.0878622	-7.4609e-05	0	-0.0434724	0.111864	0.00544601	0	0	-0.000249262	-0.000249117	-0.281123	-0.0491953	0.0589641	0.00579547	8.2069e-05	0	-0.0352116	-0.000323726	-0.144226	-0.0926677	0.551073	3.02778	25.0278	26.8056
A	-3	3	0.815222	0.320078	0.315105	0.271477	0.785307	0.126716	0.635572	54.9737	0.947334	0.513416	0.815348	1.18056	22.9028	25.0278	48.7083	21.7361	2.125	23.6806	7.51389	0	0.0020114	0.192589	0	-0.146591	-3.79395e-05	0	-0.0754071	0.159405	0.0053368	0	0	0	-9.68397e-05	-0.384722	-0.0583035	0.0633768	0.0073482	0.000987876	0	-0.0505619	-0.000134779	-0.193121	-0.133711	0.815348	1.18056	22.9028	25.0278
A	-3	4	1.09318	0.427708	0.427775	0.337317	0.851224	0.194619	0.708593	55.8385	1.14585	0.513416	1.09318	1.90217	21.837	24.5435	48.1304	19.9565	2.70652	23.587	7.13044	0	0.00490014	0.292446	0	-0.226336	0	0	-0.117498	0.220502	0.0121505	0	0	0	0	-0.530773	-0.0459663	0.118489	0.0170507	0.00337041	0	-0.124323	0	-0.241698	-0.163465	1.09318	1.90217	21.837	24.5435
A	-3	5	1.37009	0.529315	0.539095	0.412252	0.925647	0.259797	0.782972	56.6684	1.35204	0.513416	1.37009	3.41667	21.4583	24.4896	48.5521	18.0417	3.03125	24.0625	5.89583	0	0.00794552	0.418024	0	-0.289622	0	0	-0.151244	0.313552	0.0203513	0	0	0	0	-0.696095	-0.0467593	0.188897	0.0282968	0.00539508	0	-0.164967	0	-0.283467	-0.198003	1.37009	3.41667	21.4583	24.4896
A	-3	6	1.64877	0.624945	0.624711	0.436704	0.949656	0.301847	0.814565	57.6506	1.50412	0.513416	1.64877	3.78846	20.8077	24.3558	48.0481	17.0192	3.54808	23.6923	6.27885	0	0.0122392	0.545571	0	-0.321781	0	0	-0.246867	0.368113	0.0319754	0	0	0	0	-0.785744	-0.0718314	0.236716	0.0442145	0.0100711	0	-0.190384	0	-0.250245	-0.318699	1.64877	3.78846	20.8077	24.3558
A	-3	7	1.91808	0.698752	0.698864	0.441002	0.953515	0.351913	0.864537	56.437	1.56058	0.513416	1.91808	3.72321	18.1071	23.75	47.5714	14.3839	5.64286	23.8214	6.63393	0	0.022775	0.657106	0	-0.317226	0	0	-0.342731	0.360284	0.0846209	0	0	0	0	-0.85969	-0.0892754	0.247828	0.107396	0.023082	0	-0.204769	0	-0.225667	-0.432006	1.91808	3.72321	18.1071	23.75
A	-3	8	2.19759	0.769891	0.770396	0.392675	0.902593	0.395142	0.905565	54.1109	1.52662	0.513416	2.19759	5.975	15.6083	26.0583	49.4167	9.63333	10.45	23.3583	7.69167	0	0.0480525	0.760151	0	-0.296156	0	0	-0.550892	0.204305	0.231679	0	0	0	0	-0.816695	-0.135119	0.110066	0.279732	0.0624512	0	-0.201918	0	-0.118995	-0.686011	2.19759	5.975	15.6083	26.0583
A	0	2	0.555665	0.278975	0.280717	0.450867	0.450659	0.260425	0.26196	64.3101	0.943033	0	0.555752	0.466667	26.2	27.9	50.0667	25.75	1.7	22.1667	1.96667	0	0.000779393	0.150577	0	-0.119016	-7.53424e-05	0	-0.00935414	0.241107	0.00396482	0	0	-0.000104062	-0.000309698	-0.209739	-0.0113258	0.154159	0.00474421	0.00157557	0	-0.0321721	-0.000385041	-0.0607382	-0.0206799	0.555752	0.466667	26.2	27.9
A	0	3	0.820992	0.324473	0.323872	0.525969	0.526978	0.254797	0.255206	70.1649	1.193	0	0.820992	-0.486842	23.4342	26.0526	48.4737	23.9605	2.61842	22.4211	1.89474	0	0.00317839	0.200807	0	-0.171336	-0.000121811	0	-0.00841938	0.301739	0.00741667	0	0	0	-0.000287905	-0.293275	-0.0104896	0.14773	0.010595	0.00261309	0	-0.0173269	-0.000409716	-0.0950814	-0.018909	0.820992	-0.486842	23.4342	26.0526
A	0	4	1.09368	0.401116	0.396475	0.584429	0.586217	0.301321	0.298469	69.5365	1.36426	0	1.09368	-0.904762	21.9286	24.0714	48.1191	22.8333	2.14286	24.0476	0.559524	0	0.0034281	0.281597	0.000709827	-0.256153	0	0	-0.000151877	0.403183	0.00841081	0	0.000942438	0	0	-0.413087	-7.49674e-05	0.184747	0.0118389	0.00709546	0.00165226	-0.0377171	0	-0.138586	-0.000226845	1.09368	-0.904762	21.9286	24.0714
A	0	5	1.37511	0.501131	0.501127	0.63594	0.637443	0.374214	0.375713	67.0453	1.50914	0	1.37511	-0.5625	21.9167	24.1042	48.2396	22.4792	2.1875	24.1354	0.666667	0	0.00495319	0.401178	0.00189958	-0.360434	0	0	0	0.497959	0.0110794	0	0.00124546	0	0	-0.533577	0	0.236856	0.0160326	0.0325392	0.00314504	-0.0993314	0	-0.164938	0	1.37511	-0.5625	21.9167	24.1042
A	0	6	1.65719	0.578243	0.577805	0.627442	0.628494	0.406351	0.406965	66.294	1.56746	0	1.65719	-0.625	22.2981	24.4712	48.7788	22.9231	2.17308	24.3077	0.634615	0	0.00488698	0.507622	0.00160398	-0.464082	0	0	-0.000980054	0.565541	0.0119708	0	0.000536228	0	0	-0.569467	-0.000282935	0.285125	0.0168578	0.0814383	0.00214021	-0.183666	0	-0.143283	-0.00126299	1.65719	-0.625	22.2981	24.4712
A	0	7	1.91857	0.652297	0.652389	0.630987	0.631785	0.466528	0.467419	63.6391	1.56213	0	1.91857	-0.794643	22.3304	24.6518	48.7411	23.125	2.32143	24.0893	1	0	0.00790457	0.614808	0	-0.548121	0	0	-0.00908245	0.622289	0.0149831	0	0	0	0	-0.618794	-0.00322386	0.349569	0.0228877	0.130808	0	-0.275401	0	-0.134793	-0.0123063	1.91857	-0.794643	22.3304	24.6518
A	0	8	2.20446	0.753567	0.752887	0.610063	0.609189	0.545186	0.543633	60.0686	1.51255	0	2.20446	1.13333	23.15	26.2417	49.3667	22.025	3.09167	23.125	2.58333	0	0.0120995	0.701975	0	-0.606217	0	0	-0.0984381	0.628197	0.0282205	0	0	0	0	-0.622468	-0.0177139	0.388524	0.0403201	0.166038	0	-0.366544	0	-0.0865301	-0.116152	2.20446	1.13333	23.15	26.2417
A	3	2	0.555705	0.227771	0.227645	0.796905	0.284038	0.630704	0.117711	51.7072	0.789877	0.513416	0.555705	-0.354167	24.2708	30.2083	47.6458	24.6667	5.9375	17.4375	1.54167	0	0.0130741	0.105529	0.00253829	-0.106121	0	0	-0.000807662	0.411814	0.0167346	0	0.00771463	0	0	-0.130683	-0.00147587	0.305801	0.0298087	0.0154935	0.0102529	-0.000108527	0	-0.0406477	-0.00228353	0.555705	-0.354167	24.2708	30.2083
A	3	3	0.821324	0.28665	0.286178	0.821787	0.310092	0.591233	0.0790659	60.7928	1.04451	0.513416	0.821324	-0.302632	22.9868	26.4737	46.7763	23.3158	3.48684	20.3026	1.94737	0	0.00599159	0.167279	0.00696177	-0.154703	0	0	0	0.477913	0.0111665	0	0.0142911	0	0	-0.179926	0	0.323225	0.0171581	0.0191543	0.0212529	-1.5713e-05	0	-0.0318015	0	0.821324	-0.302632	22.9868	26.4737
A	3	4	1.09672	0.361094	0.360871	0.87699	0.365584	0.626507	0.114878	62.2352	1.24002	0.513416	1.09672	-0.113636	22.7046	25.3182	45.5795	22.9091	2.61364	20.2614	3.86364	0	0.0046764	0.23155	0.0336395	-0.24028	0	0	0	0.572473	0.0112376	0	0.0323908	0	0	-0.254594	0	0.332193	0.015914	0.0383442	0.0660302	0	0	-0.0613879	0	1.09672	-0.113636	22.7046	25.3182
A	3	5	1.37753	0.467378	0.466898	0.943759	0.432391	0.685115	0.173267	62.8301	1.47144	0.513416	1.37753	-0.447917	23.2812	25.1042	45.3333	23.7292	1.82292	20.2292	4.08333	0	0.00335875	0.33744	0.0615974	-0.363151	0	0	0	0.727699	0.00771919	0	0.0429424	0	0	-0.35391	0	0.37104	0.0110779	0.0845506	0.10454	-0.00649162	0	-0.101021	0	1.37753	-0.447917	23.2812	25.1042
A	3	6	1.65322	0.55165	0.55186	0.943078	0.431619	0.73602	0.224771	61.2333	1.5349	0.513416	1.65322	0.03	23.84	25.37	45.61	23.87	1.53	20.24	4.27	0	0.00299368	0.412606	0.0943739	-0.472755	0	0	0	0.798886	0.00613345	0	0.0492365	0	0	-0.389755	0	0.395275	0.00912712	0.133577	0.14361	-0.0691441	0	-0.110726	0	1.65322	0.03	23.84	25.37
A	3	7	1.91977	0.622201	0.622411	0.940365	0.428608	0.754031	0.242485	61.8659	1.58808	0.513416	1.91977	-0.425926	24.4167	25.9537	46.6204	24.8704	1.53704	20.6667	2.83333	0	0.00352903	0.540152	0.0656696	-0.562953	0	0	0	0.908631	0.00697293	0	0.0262336	0	0	-0.420552	0	0.474353	0.010502	0.207535	0.0919031	-0.128675	0	-0.0879352	0	1.91977	-0.425926	24.4167	25.9537
A	3	8	2.20333	0.678981	0.678374	0.903981	0.391377	0.758074	0.244862	62.1463	1.52404	0.513416	2.20333	-0.183333	25.6417	27.6667	48.6583	25.85	2.025	20.9917	1.1	0	0.00646329	0.617475	0.0167506	-0.565395	0	0	0	0.9394	0.0116386	0	0.00583847	0	0	-0.407668	0	0.536045	0.0181018	0.250611	0.0225891	-0.162039	0	-0.0408036	0	2.20333	-0.183333	25.6417	27.6667
A	6	2	0.556426	0.221209	0.219977	1.26138	0.235864	1.11678	0.0900286	37.9191	0.746381	1.02542	0.556426	1.23333	25.4333	33.8	48.7167	24.25	8.36667	14.9167	3.75	0	0.0186794	0.0895913	0.00943385	-0.100344	0	0	-0.000671575	0.555743	0.0347746	0	0.046416	0	0	-0.0906572	-0.000771883	0.455595	0.053454	0.0181035	0.0558498	-0.000196872	0	-0.0191695	-0.00144346	0.556426	1.23333	25.4333	33.8
A	6	3	0.821695	0.276639	0.276128	1.25681	0.233141	1.08594	0.061759	43.9183	0.927727	1.02542	0.821695	2.42188	23.3438	28.6406	46.2188	20.9219	5.29688	17.5781	4.03125	0	0.0149375	0.150408	0.0238164	-0.150338	0	0	0	0.631059	0.0242728	0	0.0456815	0	0	-0.125146	0	0.480721	0.0392103	0.0374767	0.0694979	0	0	-0.0122144	0	0.821846	2.42188	23.3438	28.6406
A	6	4	1.09494	0.348098	0.348092	1.29136	0.268488	1.08642	0.0635385	49.0542	1.156	1.02542	1.09494	1.125	24.625	27.2159	44.8182	23.5	2.59091	17.6023	5.25	0	0.00563759	0.205212	0.0634613	-0.22837	0	0	0	0.792461	0.011853	0	0.0736367	0	0	-0.173905	0	0.564091	0.0174906	0.0527668	0.137098	0	0	-0.0214601	0	1.09494	1.125	24.625	27.2159
A	6	5	1.3735	0.446388	0.446056	1.33181	0.309148	1.10925	0.0862562	52.773	1.40981	1.02542	1.3735	-0.208333	24.9375	26.4271	43.625	25.1875	1.48958	17.1979	5.64583	0	0.00257904	0.264599	0.141493	-0.348499	0	0	0	0.963816	0.00514075	0	0.0941584	0	0	-0.243804	0	0.615317	0.00771979	0.0740512	0.235652	0	0	-0.0532557	0	1.3735	-0.208333	24.9375	26.4271
A	6	6	1.65124	0.506049	0.50603	1.3181	0.295267	1.10209	0.0792472	54.9814	1.52677	1.02542	1.65124	0.46	26.63	27.53	44.53	26.18	0.9	17	5.54	0	0.000975724	0.313442	0.185251	-0.443485	0	0	0	1.08122	0.00190939	0	0.0950615	0	0	-0.25687	0	0.637733	0.00288511	0.111032	0.280312	0	0	-0.0544593	0	1.65124	0.46	26.63	27.53
A	6	7	1.92405	0.569777	0.570149	1.28872	0.265348	1.08756	0.0645635	57.2118	1.5635	1.02542	1.92405	-0.0833333	26.2778	27.2963	44.4444	26.4352	1.01852	17.1482	5.18518	0	0.00151933	0.375302	0.190015	-0.510157	0	0	0	1.1731	0.00277123	0	0.0837895	0	0	-0.264763	0	0.670143	0.00429056	0.15163	0.273805	-0.00720327	0	-0.0410916	0	1.92405	-0.0833333	26.2778	27.2963
A	6	8	2.20221	0.639893	0.640114	1.21966	0.195265	1.09824	0.0740673	56.3818	1.40321	1.02542	2.20221	0.025	27.8	30.0417	46.3	27.775	2.24167	16.2583	3.625	0	0.00929135	0.448347	0.14467	-0.538247	0	0	0	1.22253	0.0130007	0	0.036964	0	0	-0.185508	0	0.736804	0.022292	0.266103	0.181634	-0.0525256	0	-0.00326462	0	2.20221	0.025	27.8	30.0417
A	9	2	0.555709	0.19409	0.193415	1.67852	0.143896	1.58292	0.0476274	26.1509	0.611833	1.53462	0.555709	3.18056	26.3056	36.5	48.4306	23.1528	10.1944	11.9306	6.33333	0.000455288	0.0218691	0.0587829	0.0137559	-0.0913948	0	-1.0857e-05	-0.000281493	0.588301	0.0486054	0	0.10527	0	0	-0.0504871	0	0.497361	0.0704745	0.0155512	0.118749	0	0	-0.00726624	-4.81577e-06	0.555709	3.18056	26.3056	36.5
A	9	3	0.823221	0.228915	0.224866	1.68276	0.150943	1.58099	0.0451217	28.857	0.752804	1.53462	0.823221	3.29167	25.3056	31.0417	45.2917	22.0139	5.73611	14.25	7.43056	0	0.0139463	0.0937068	0.0437089	-0.143322	0	0	0	0.728924	0.0272514	0	0.13825	0	0	-0.0647963	0	0.585602	0.0411977	0.0346273	0.181958	0	0	-0.00571675	0	0.823221	3.29167	25.3056	31.0417
A	9	4	1.107	0.301615	0.298196	1.73654	0.205412	1.5871	0.0525531	35.486	1.02624	1.53462	1.107	2.22727	26.4432	29.2046	43.9091	24.2159	2.76136	14.7045	7.52273	0	0.00560285	0.13793	0.105783	-0.234187	0	0	0	0.989226	0.0132958	0	0.156021	0	0	-0.114219	0	0.755039	0.0188987	0.0391529	0.261803	0	0	-0.0154422	0	1.107	2.22727	26.4432	29.2046
A	9	5	1.38962	0.380057	0.379673	1.71515	0.184262	1.56116	0.0298894	40.1609	1.20074	1.53462	1.38962	0.79	26.46	28.41	42.15	25.67	1.95	13.74	7.15	0	0.00395365	0.180834	0.163804	-0.320023	0	0	0	1.17164	0.00799432	0	0.143537	0	0	-0.123867	0	0.851618	0.011948	0.0662487	0.307341	0	0	-0.00928197	0	1.38962	0.79	26.46	28.41
A	9	6	1.66404	0.457129	0.451474	1.69795	0.166473	1.55478	0.0176477	43.2483	1.3163	1.53462	1.66404	0.64	28.08	29.5	43.2	27.44	1.42	13.7	6.93	0	0.00311948	0.237338	0.220789	-0.414534	0	0	0	1.36757	0.00505949	0	0.140498	0	0	-0.139589	0	0.953033	0.00817897	0.10489	0.361287	0	0	-0.00714139	0	1.66404	0.64	28.08	29.5
A	9	7	1.93285	0.514693	0.513573	1.66848	0.136915	1.54299	0.0102999	45.0474	1.30732	1.53462	1.93285	0.965517	28.1724	29.9655	42.7155	27.2069	1.7931	12.75	6.37069	0	0.00565406	0.247863	0.225121	-0.413448	0	0	0	1.40349	0.00761083	0	0.100628	0	0	-0.107101	0	0.990047	0.0132649	0.14293	0.325749	0	0	-0.00216735	0	1.93285	0.965517	28.1724	29.9655
A	9	8	2.20945	0.551323	0.557026	1.54784	0.0146193	1.54021	0.0126883	41.7422	1.01105	1.53462	2.20945	0.846774	29.4113	39.871	41.75	28.5645	10.4597	1.87903	7.85484	0	0.224061	0.0373692	0.194903	-0.366714	0	0	0	1.29588	0.117627	0	0.0749318	0	-0.000317897	-0.00581436	0	0.929168	0.34137	0.0315549	0.269834	0	0	0	0	2.20945	0.846774	29.4113	39.871
B	-6	2	0.55044	0.268964	0.265501	0.0754863	1.10073	0.0114649	1.03324	38.8078	0.695784	1.02542	0.55044	13.3409	18.5909	22.5227	45.5227	5.25	3.93182	23	7.88636	0	0	0.130035	0	-0.026059	-0.00773833	0	-0.046898	0.0152835	0	0	0	0	-0.0127512	-0.397503	-0.0649434	0.00278694	0	0	0	-0.0135625	-0.0204895	-0.267468	-0.111841	0.55044	13.3409	18.5909	22.5227
B	-6	3	0.822324	0.408913	0.408662	0.18678	1.20996	0.0544447	1.07737	48.8474	1.17139	1.02542	0.822324	7.2625	20.6375	22.65	48.725	13.375	2.0125	26.075	6.8625	0	0.00049661	0.294394	0	-0.0837659	-0.00180397	0	-0.122552	0.0988225	0.00102721	0	0	0	-0.00408888	-0.57479	-0.0967059	0.0390828	0.00152382	0.000376924	0	-0.0240261	-0.00589285	-0.280773	-0.219258	0.822324	7.2625	20.6375	22.65
B	-6	4	1.09148	0.515409	0.515307	0.321113	1.34255	0.237846	1.25918	44.4458	1.37976	1.02542	1.09148	8.98913	22.0109	25.75	48.2283	13.0217	3.73913	22.4783	9.92391	0	0.00908477	0.43127	0	-0.0758227	0	0	-0.296889	0.186776	0.0227386	0	0	0	0	-0.658766	-0.225543	0.132326	0.0318234	0.00725788	0	-0.0213733	0	-0.234754	-0.522433	1.09148	8.98913	22.0109	25.75
B	-6	5	1.37241	0.62818	0.628224	0.342465	1.3635	0.310643	1.33172	44.5814	1.54061	1.02542	1.37241	9.51	21.87	26.97	48.83	12.36	5.1	21.86	10.76	0	0.0164423	0.563053	0	-0.0816029	0	0	-0.438983	0.222761	0.0477799	0	0	0	0	-0.750334	-0.281531	0.170155	0.0642222	0.0151502	0	-0.0289968	0	-0.202431	-0.720514	1.37241	9.51	21.87	26.97
B	-6	6	1.65156	0.734915	0.735184	0.323358	1.34475	0.320493	1.34215	47.0218	1.72159	1.02542	1.65156	9.84615	19.9615	26.7212	48.7404	10.1154	6.75962	22.0192	10.4615	0	0.028466	0.714301	0	-0.0885666	0	0	-0.604799	0.183469	0.0837927	0	0	0	0	-0.845176	-0.314675	0.135036	0.112259	0.0289516	0	-0.0401339	0	-0.159827	-0.919474	1.65156	9.84615	19.9615	26.7212
B	-6	7	1.92151	0.807122	0.807183	0.302385	1.32386	0.352935	1.37447	46.6611	1.84791	1.02542	1.92151	9.32143	15.9107	25.9554	48.1875	6.58929	10.0446	22.2321	10.5893	0	0.0533747	0.883227	0	-0.0897174	0	0	-0.782478	0.104298	0.167137	0	0	0	0	-0.923305	-0.346309	0.0612892	0.220512	0.0596029	0	-0.0467089	0	-0.0996816	-1.12879	1.92151	9.32143	15.9107	25.9554
B	-6	8	2.20126	0.853228	0.861131	0.273428	1.29527	0.383927	1.41367	45.2083	1.90372	1.02542	2.20126	9.01724	15.0517	25.569	48.4914	6.03448	10.5172	22.9224	10.4741	0	0.0690323	1.05794	0	-0.12035	0	0	-0.901795	0.0937437	0.192423	0	0	0	0	-1.00727	-0.346621	0.0450272	0.261456	0.113281	0	-0.0716335	0	-0.062614	-1.24842	2.20126	9.01724	15.0517	25.569
B	0	2	0.55183	0.182586	0.190039	0.291511	0.292275	0.20107	0.209286	57.2732	0.556504	0	0.55183	-3.16667	19.7083	22.4167	43.9167	22.875	2.70833	21.5	3.5	0	0	0.0977539	0.0107671	-0.0589578	-0.00172634	0	0	0.0747541	0	0	0.0277526	-0.00329644	-0.00516816	-0.150339	0	0.0478554	0	0.00718224	0.0385197	-0.0353555	-0.00689449	-0.0597673	0	0.55183	-3.16667	19.7083	22.4167
B	0	3	0.827156	0.288071	0.277509	0.310911	0.312091	0.183039	0.173657	69.9232	0.838314	0	0.827156	-0.8	21.4333	24.6167	46.0333	22.2333	3.18333	21.4167	2	0	0.000506963	0.177632	0.00662092	-0.130231	-0.00293991	-1.8881e-05	0	0.13167	0.00126054	0	0.00959875	-0.000148776	-0.00679841	-0.180104	0	0.0505494	0.00176751	0.0299208	0.0162197	-0.0492595	-0.00973832	-0.0324114	0	0.82683	-0.8	21.4333	24.6167
B	0	4	1.10282	0.396015	0.396247	0.322522	0.323308	0.177185	0.178203	75.3406	1.08382	0	1.10282	-0.369565	24.1522	26.4022	49.6957	24.5326	2.25	23.2935	1.05435	0	0.000227421	0.290071	0.0040879	-0.257744	-0.00292395	0	-0.00094479	0.202031	0.000355343	0	0.00205947	0	-0.00445529	-0.23607	-0.000618886	0.032183	0.000582764	0.0810985	0.00614737	-0.0878965	-0.00737924	-0.0270977	-0.00156368	1.10282	-0.369565	24.1522	26.4022
B	0	5	1.38626	0.536189	0.535895	0.398288	0.397831	0.295842	0.295091	68.3728	1.27933	0	1.38626	2.98	25.57	26.2	49.71	22.6	0.63	23.51	1.5	0	0.000404873	0.424788	0.000601788	-0.384962	0	0	-0.0132337	0.314188	0.000557021	0	0.000201706	0	0	-0.333987	-0.00386634	0.0984332	0.000961893	0.111318	0.000803494	-0.169207	0	-0.0205175	-0.0171	1.38626	2.98	25.57	26.2
B	0	6	1.66337	0.643394	0.640446	0.458792	0.457286	0.416487	0.412034	62.3306	1.37836	0	1.66337	4.52	25.92	27.65	50.33	21.4	1.73	22.68	2.64	0	0.00363481	0.56176	0	-0.462862	0	0	-0.0504625	0.421753	0.00564049	0	0	0	0	-0.394008	-0.0111664	0.174887	0.0092753	0.183717	0	-0.215997	0	-0.0159654	-0.0616289	1.66337	4.52	25.92	27.65
B	0	7	1.92916	0.70992	0.709951	0.473724	0.471576	0.499185	0.497067	57.8326	1.37266	0	1.92916	4.52679	25.9643	27.9554	50.1964	21.4375	1.99107	22.2411	3.30357	0	0.00563672	0.66388	0	-0.520102	0	0	-0.0994933	0.467451	0.00813237	0	0	0	0	-0.424726	-0.0208552	0.222569	0.0137691	0.250237	0	-0.27522	0	-0.0110834	-0.120348	1.92916	4.52679	25.9643	27.9554
B	0	8	2.2136	0.789123	0.788724	0.485559	0.482473	0.616221	0.612736	51.6697	1.30525	0	2.2136	4.32258	25.0968	27.7581	49.4194	20.7742	2.66129	21.6613	4.20968	0	0.0103104	0.775683	0	-0.562702	0	0	-0.202141	0.488743	0.0176038	0	0	0	0	-0.459476	-0.0350451	0.270317	0.0279142	0.325124	0	-0.344275	0	-0.00891625	-0.237186	2.2136	4.32258	25.0968	27.7581
B	6	2	0.554486	0.219672	0.21715	1.08614	0.0616152	1.04724	0.0201958	32.424	0.538236	1.02542	0.554486	-0.153846	24.5385	38.9231	42.3077	24.7115	14.3846	3.38462	5.76923	0.000169668	0.0645852	0.0152034	0.0392908	-0.0898976	-4.19041e-05	0	0	0.385465	0.0850901	0	0.0470559	0	-6.10071e-05	-0.00423128	0	0.295766	0.149675	0.0110405	0.0863467	-2.91994e-05	-0.000102911	-6.8405e-05	0	0.554486	-0.153846	24.5385	38.9231
B	6	3	0.820782	0.291496	0.29136	1.13436	0.110867	1.03418	0.0105566	42.7751	0.821818	1.02542	0.820782	0.0921053	25.8816	30.2368	43.3553	25.8289	4.35526	13.1184	6.52632	0	0.0140174	0.09448	0.0629424	-0.19708	0	0	0	0.580458	0.0184929	0	0.0795267	0	0	-0.0541326	0	0.383381	0.0325103	0.0441936	0.142469	-3.28194e-06	0	-0.00384626	0	0.820782	0.0921053	25.8816	30.2368
B	6	4	1.09678	0.411855	0.411743	1.16383	0.13967	1.03799	0.0137097	50.5264	1.11377	1.02542	1.09678	-0.0357143	26.0238	28.0595	42.5952	26.1309	2.03571	14.5357	6.47619	0	0.00354847	0.187254	0.130882	-0.31564	0	0	0	0.758694	0.00745055	0	0.0945717	0	0	-0.0942377	0	0.443107	0.010999	0.0973258	0.225453	-5.33477e-05	0	-0.00430922	0	1.09678	-0.0357143	26.0238	28.0595
B	6	5	1.38516	0.529709	0.524407	1.15289	0.128296	1.05525	0.0253582	53.7182	1.29601	1.02542	1.38516	-0.125	26.5454	28.1136	42.5795	26.7727	1.56818	14.4659	6.65909	0	0.00339317	0.272005	0.219321	-0.437306	0	0	0	0.85879	0.00441137	0	0.0875426	0	0	-0.115375	0	0.437359	0.00780454	0.157881	0.306864	-0.015875	0	-0.00125071	0	1.38516	-0.125	26.5454	28.1136
B	6	6	1.65965	0.540043	0.537605	1.13948	0.114971	1.06251	0.0355584	52.8297	1.29201	1.02542	1.65965	-0.42	27.37	28.77	42.75	27.8	1.4	13.98	6.57	0	0.00282732	0.246601	0.234307	-0.480185	0	0	0	0.87046	0.00392304	0	0.0728329	0	0	-0.106578	0	0.418507	0.00675036	0.142421	0.30714	-0.0282319	0	-0.00239784	0	1.65965	-0.42	27.37	28.77
B	6	7	1.92411	0.646554	0.646642	1.17059	0.145636	1.115	0.0901382	53.7625	1.4106	1.02542	1.92411	-0.0714286	28.375	29.8839	45.5625	28.4643	1.50893	15.6786	4.30357	0	0.0036866	0.421493	0.184129	-0.636049	0	0	0	1.04295	0.00525275	0	0.0418653	0	0	-0.155282	0	0.515568	0.00893935	0.26767	0.225994	-0.108667	0	-0.00145863	0	1.92411	-0.0714286	28.375	29.8839
B	6	8	2.20314	0.665499	0.665627	1.09169	0.0669741	1.1581	0.133515	47.888	1.14412	1.02542	2.20314	0.274193	28.0726	31.1452	43.9194	27.8387	3.07258	12.7742	6.19355	0	0.0134974	0.352722	0.259884	-0.651408	0	0	0	0.98524	0.0185935	0	0.0359705	0	0	-0.0875075	0	0.473864	0.0320909	0.265805	0.295854	-0.140032	0	-0.000590517	0	2.20314	0.274193	28.0726	31.1452
C	-6	2	0.54892	0.296058	0.290765	0.073624	1.09992	0.00652818	1.02753	41.1402	0.723511	1.02542	0.54892	5.76562	16.5781	23.4844	48.9375	10.8125	6.90625	25.4531	9.45312	0	0	0.132868	0	-0.0701979	-0.0103959	0	-0.0645562	0.0408608	0	0	0.00041753	0	-0.040564	-0.388477	-0.0532589	0.003794	0	0	0	-0.0331311	-0.05096	-0.255609	-0.117398	0.54892	5.76562	16.5781	23.4844
C	-6	3	0.82352	0.394382	0.39443	0.11223	1.13701	0.0150803	1.03991	48.2335	0.99898	1.02542	0.82352	6.73913	18.8261	22.6196	50	12.087	3.79348	27.3804	8.31522	0	0	0.209402	0	-0.0949579	-0.00611488	0	-0.113136	0.0685626	0	0	0	0	-0.0147589	-0.49707	-0.0581986	0.012395	0	0	0	-0.0387903	-0.0208738	-0.287668	-0.171335	0.82352	6.73913	18.8261	22.6196
C	-6	4	1.09147	0.502143	0.502206	0.174683	1.19775	0.0478956	1.07103	52.9295	1.3346	1.02542	1.09147	7.80769	22.7885	23.5865	49.625	14.9808	0.798077	26.0385	8.77885	0	0	0.305863	0	-0.12775	-0.00061231	0	-0.19691	0.119953	0	0	0	0	-0.00123606	-0.566361	-0.10178	0.0356963	0	1.25677e-05	0	-0.0434937	-0.00184837	-0.260511	-0.298689	1.09147	7.80769	22.7885	23.5865
C	-6	5	1.37108	0.60182	0.602065	0.202813	1.22452	0.107494	1.12945	52.9948	1.53357	1.02542	1.37108	8.0625	22.6071	23.9196	48.7321	14.5446	1.3125	24.8125	10.3393	0	0.00168615	0.44755	0	-0.132473	0	0	-0.325181	0.154229	0.0027489	0	0	0	0	-0.650689	-0.16355	0.0751674	0.00443504	0.0027537	0	-0.0534111	0	-0.205893	-0.488731	1.37108	8.0625	22.6071	23.9196
C	-6	6	1.65375	0.680013	0.67957	0.204566	1.22499	0.177077	1.19706	50.7649	1.66635	1.02542	1.65375	9.79167	22.975	25.8583	49.225	13.1833	2.88333	23.3667	11.7333	0	0.00867843	0.600485	0	-0.11192	0	0	-0.499626	0.165598	0.0127607	0	0	0	0	-0.675154	-0.252277	0.107631	0.0214391	0.0200134	0	-0.0539538	0	-0.0946823	-0.751903	1.65375	9.79167	22.975	25.8583
C	-6	7	1.92087	0.700401	0.700493	0.169221	1.18875	0.248427	1.26805	45.0212	1.57573	1.02542	1.92087	11.4848	17.1894	27.0606	49.5909	5.70455	9.87121	22.5303	12.8864	0	0.029825	0.673277	0	-0.0611818	-1.33443e-05	0	-0.652453	0.054783	0.110867	0	0	0	0	-0.6608	-0.31904	0.0322772	0.140678	0.0638608	0	-0.0386759	0	-0.0513843	-0.971493	1.92087	11.4848	17.1894	27.0606
C	0	2	0.554406	0.236975	0.232413	0.36353	0.365392	0.26773	0.265029	55.5034	0.676542	0	0.554406	-0.55	21.5833	24.8333	45.6667	22.1667	3.25	20.8333	5.36667	0	0	0.0901475	0.0226508	-0.105916	-0.00224949	0	0	0.147273	0	0	0.0364999	0	-0.00795685	-0.139372	0	0.0640805	0	0.0121344	0.0591506	-0.022724	-0.0102063	-0.061359	0	0.554406	-0.55	21.5833	24.8333
C	0	3	0.821184	0.343026	0.342924	0.439667	0.441158	0.24019	0.241579	69.2736	1.09381	0	0.821184	0.166667	22.75	24.2857	47.0119	22.7024	1.53571	22.7262	3.52381	0	0	0.17173	0.0262768	-0.18749	-0.000962744	0	0	0.242643	0	0	0.0206603	0	-0.00269723	-0.23089	0	0.0703469	0	0.028881	0.0469371	-0.0151941	-0.00365997	-0.0880417	0	0.821184	0.166667	22.75	24.2857
C	0	4	1.09639	0.436787	0.43671	0.501911	0.503148	0.286719	0.28788	69.4214	1.30871	0	1.09639	-0.15625	23.3125	24.1458	47.9479	23.5312	0.833333	23.8021	2.26042	0	0.000227169	0.26324	0.0186919	-0.269755	-0.000277438	0	0	0.322499	0.000505317	0	0.00886451	0	-0.000701579	-0.310456	0	0.10277	0.000732485	0.0569095	0.0275564	-0.0500266	-0.000979017	-0.104125	0	1.09639	-0.15625	23.3125	24.1458
C	0	5	1.37954	0.533692	0.533195	0.49402	0.494136	0.336435	0.336055	67.2761	1.37939	0	1.37954	0.259259	24.8333	25.6018	49.3241	24.6482	0.768518	23.7222	1.03704	0	0.000453665	0.372764	0.00246586	-0.379962	0	0	-0.00615787	0.371266	0.00104131	0	0.000764746	0	0	-0.330904	-0.00101417	0.148125	0.00149498	0.104861	0.00323061	-0.156821	0	-0.0630011	-0.00717204	1.37954	0.259259	24.8333	25.6018
C	0	6	1.65652	0.624512	0.624623	0.496535	0.495221	0.428222	0.427021	61.8197	1.37901	0	1.65652	2.81897	25.9483	27.4741	49.6552	23.1293	1.52586	22.181	3.62931	0	0.00235876	0.479445	0	-0.445344	0	0	-0.0765142	0.424362	0.00440157	0	0	0	0	-0.344087	-0.0128066	0.204034	0.00676033	0.157656	0	-0.225017	0	-0.0222979	-0.0893208	1.65652	2.81897	25.9483	27.4741
C	0	7	1.92291	0.684253	0.684522	0.485293	0.482509	0.55945	0.556934	52.1648	1.19112	0	1.92291	5.04688	26.6484	29.1719	50.1953	21.6016	2.52344	21.0234	6.05469	0	0.00688969	0.56709	0	-0.392746	0	0	-0.222901	0.439707	0.0117696	0	0	0	0	-0.349804	-0.0423894	0.276809	0.0186593	0.222395	0	-0.229849	0	-0.00510841	-0.265291	1.92291	5.04688	26.6484	29.1719
C	6	2	0.551866	0.23143	0.227224	1.09971	0.0758734	1.03309	0.00504644	36.3508	0.62529	1.02542	0.551866	0.0166667	23.7	31	42.9667	23.6833	7.3	11.9667	7.23333	0	0.0146901	0.0583187	0.0502789	-0.105668	0	0	0	0.414556	0.0219531	0	0.0869587	0	-0.000270602	-0.0371157	0	0.308889	0.0363726	0.023814	0.137238	0	0	-0.00261093	0	0.551866	0.0166667	23.7	31
C	6	3	0.823805	0.305403	0.305567	1.10546	0.0817282	1.02584	0.00227537	42.7661	0.811613	1.02542	0.823805	0.345238	25.0952	29.8571	43.3333	24.8571	4.7619	13.4762	7.22619	0	0.00820563	0.091682	0.0782289	-0.17884	0	0	0	0.515621	0.0171128	0	0.08999	0	0	-0.0511056	0	0.336781	0.0253184	0.0418376	0.168219	0	0	-0.00126125	0	0.823805	0.345238	25.0952	29.8571
C	6	4	1.10186	0.375526	0.371139	1.10895	0.0851164	1.03068	0.00245907	46.6928	0.957531	1.02542	1.10186	0.293478	26.8261	30.7065	43.7391	26.5543	3.88043	13.0326	7.3587	0	0.00636067	0.117417	0.130471	-0.268646	0	0	0	0.634848	0.0131324	0	0.100022	0	0	-0.0590079	0	0.366202	0.019493	0.0592701	0.230492	0	0	-0.000860782	0	1.10186	0.293478	26.8261	30.7065
C	6	5	1.37908	0.440016	0.43981	1.11697	0.0929029	1.03136	0.0070811	50.2747	1.08195	1.02542	1.37908	0.185185	27.3056	30.3426	43.5926	27.1852	3.03704	13.25	7.09259	0	0.00483	0.150715	0.160117	-0.332832	0	0	0	0.730291	0.0117773	0	0.0843495	0	0	-0.062624	0	0.402226	0.0166073	0.0884203	0.244466	-0.00476739	0	-0.000328962	0	1.37908	0.185185	27.3056	30.3426
C	6	6	1.6588	0.492249	0.486492	1.08103	0.0556892	1.08835	0.0572499	45.6976	0.935201	1.02542	1.6588	-0.223214	29.3571	33.8125	44.3304	29.5804	4.45536	10.5179	5.78571	0	0.0244275	0.197095	0.137526	-0.375407	0	0	0	0.811841	0.0188826	0	0.0379465	0	0	-0.0347637	0	0.479571	0.0433102	0.162332	0.175473	-0.0431373	0	0	0	1.6588	-0.223214	29.3571	33.8125
C	6	7	1.92711	0.484229	0.494261	1.0383	0.0113221	1.13598	0.119035	38.0751	0.655719	1.02542	1.92711	0.427083	30.3438	44.8542	45.9583	29.9167	14.5104	1.10417	3.5625	9.76857e-05	0.233696	0.0303536	0.0627616	-0.352811	0	0	0	0.800931	0.0784494	0	0.0175479	0	-0.00145537	-0.00220148	-8.50237e-05	0.539101	0.31069	0.0281521	0.0802244	-0.0908832	0	0	0	1.9275	0.427083	30.3438	44.8542
D	-9	2	0.5501	0.244871	0.245486	0.118107	1.6514	0.0554458	1.58936	27.1279	0.702503	1.53462	0.5501	7.58824	19.4559	21.6618	48.2353	11.8676	2.20588	26.5735	13.2206	0	0	0.11445	0	-0.0335284	-0.00147119	0	-0.0708599	0.057776	0	0	0.000153682	0	-0.00556943	-0.437191	-0.117767	0.0336475	0	2.3186e-05	0	-0.00939989	-0.00704062	-0.322765	-0.188474	0.5501	7.58824	19.4559	21.6618
D	-9	3	0.818722	0.375272	0.363128	0.175168	1.70751	0.0867431	1.60694	35.3644	1.0931	1.53462	0.818722	7.18421	19.4079	20.6711	46.6842	12.2237	1.26316	26.0132	10.0526	0	0.000254437	0.226354	0	-0.0605157	-0.00109203	0	-0.174794	0.0812716	0.000621362	0	0	0	-0.00220063	-0.633131	-0.181376	0.0383857	0.000875799	0.000177332	0	-0.0176298	-0.00329266	-0.406954	-0.35617	0.818722	7.18421	19.4079	20.6711
D	-9	4	1.10354	0.502087	0.497069	0.190909	1.72188	0.119023	1.64498	39.4324	1.40428	1.53462	1.10354	8.86956	19.6739	21.3696	47.3261	10.8043	1.69565	25.9565	11.0217	0	0.00237202	0.395252	0	-0.0585062	0	0	-0.336648	0.0872923	0.00560031	0	0	0	0	-0.801459	-0.246516	0.0473586	0.00797234	0.00195713	0	-0.0185725	0	-0.408163	-0.583164	1.10354	8.86956	19.6739	21.3696
D	-9	5	1.37145	0.577883	0.577714	0.218231	1.74595	0.191175	1.71872	38.7599	1.59691	1.53462	1.37145	9.5625	19.4821	23.8929	48.1429	9.91964	4.41071	24.25	11.8661	0	0.0122285	0.544339	0	-0.0561039	0	0	-0.498226	0.114983	0.030442	0	0	0	0	-0.900093	-0.335312	0.0795327	0.0426705	0.0117453	0	-0.0206535	0	-0.3675	-0.833538	1.37145	9.5625	19.4821	23.8929
D	-9	6	1.65262	0.629124	0.629243	0.200324	1.72669	0.226864	1.75334	37.8225	1.71416	1.53462	1.65262	9.475	16.5167	23.425	46.9167	7.04167	6.90833	23.4917	12.425	0	0.0220957	0.686411	0	-0.0450405	0	0	-0.659555	0.0789504	0.0647742	0	0	0	0	-0.95297	-0.415702	0.0571648	0.0868699	0.0246926	0	-0.0232549	0	-0.291251	-1.07526	1.65262	9.475	16.5167	23.425
D	-9	7	1.92136	0.63372	0.633289	0.157233	1.68169	0.272433	1.79646	33.3603	1.7895	1.53462	1.92136	10.2031	13.4922	23.2344	46.2969	3.28906	9.74219	23.0625	13.1797	0	0.0557018	0.798347	0	-0.0267704	0	0	-0.802862	0.0215286	0.0950345	0	0	0	0	-0.934068	-0.484518	0.0123709	0.150736	0.054909	0	-0.0176128	0	-0.19063	-1.28738	1.92136	10.2031	13.4922	23.2344
D	-6	2	0.549893	0.278469	0.273425	0.0894761	1.11577	0.0195715	1.04082	39.5873	0.705117	1.02542	0.549893	6.76389	17.0833	21.1111	46	10.3194	4.02778	24.8889	8.875	0	0	0.124779	0	-0.0448045	-0.00467529	0	-0.0518392	0.0378445	0	0	3.47085e-06	0	-0.0166321	-0.37692	-0.0517748	0.0110335	0	0	0	-0.0179935	-0.0213074	-0.252141	-0.10361	0.549893	6.76389	17.0833	21.1111
D	-6	3	0.818311	0.378741	0.374542	0.219873	1.24477	0.0919944	1.1127	45.6779	1.06888	1.02542	0.818311	5.22727	19.2614	20.3864	47.4091	14.0341	1.125	27.0227	8.22727	0	4.47391e-05	0.219576	0	-0.0854043	-0.00102923	0	-0.127087	0.0994228	0.000110886	0	0	0	-0.00202968	-0.526865	-0.0970031	0.0433402	0.000155625	5.02758e-05	0	-0.0293217	-0.0030589	-0.30734	-0.22409	0.818311	5.22727	19.2614	20.3864
D	-6	4	1.09644	0.502491	0.496049	0.257769	1.28075	0.137935	1.15447	49.057	1.35947	1.02542	1.09644	6.74	21.16	22.36	47.66	14.42	1.2	25.3	9.38	0	0.00103932	0.338629	0	-0.115109	0	0	-0.232832	0.136106	0.00209369	0	0	0	0	-0.614264	-0.143105	0.0657945	0.00313302	0.000981581	0	-0.0447981	0	-0.276616	-0.375937	1.09644	6.74	21.16	22.36
D	-6	5	1.37247	0.617928	0.61774	0.269571	1.29094	0.168909	1.19009	51.4183	1.60217	1.02542	1.37247	7.86607	21.3482	23.9821	48.5714	13.4821	2.63393	24.5893	9.28571	0	0.00587204	0.492722	0	-0.135271	0	0	-0.347645	0.169934	0.0114116	0	0	0	0	-0.733584	-0.164095	0.0945796	0.0172836	0.0062833	0	-0.0599169	0	-0.247145	-0.511741	1.37247	7.86607	21.3482	23.9821
D	-6	6	1.65777	0.728488	0.728143	0.28973	1.30928	0.220975	1.24018	52.1908	1.78955	1.02542	1.65777	8.73214	21.4821	25.0536	48.7321	12.75	3.57143	23.6786	9.4375	0	0.0124218	0.65767	0	-0.150032	0	0	-0.506369	0.196087	0.0237034	0	0	0	0	-0.841971	-0.211655	0.118992	0.0361252	0.0176225	0	-0.0729368	0	-0.201923	-0.718023	1.65777	8.73214	21.4821	25.0536
D	-6	7	1.92421	0.730363	0.7305	0.273975	1.29193	0.306666	1.32475	46.0733	1.69641	1.02542	1.92421	9.29032	16.1532	25.2097	47.6048	6.8629	9.05645	22.3952	10.6532	0	0.0353496	0.753736	0	-0.0807517	0	0	-0.693325	0.0892391	0.121147	0	0	0	0	-0.825341	-0.302565	0.0590007	0.156497	0.0472058	0	-0.0505133	0	-0.11881	-0.995891	1.92421	9.29032	16.1532	25.2097
D	-3	2	0.553812	0.258219	0.258484	0.149977	0.664357	0.0509877	0.565632	53.5817	0.713554	0.513416	0.553812	1.97222	18.3889	22.6389	46.9722	16.4167	4.25	24.3333	6.27778	0	4.25917e-05	0.105201	0	-0.066881	-0.00727364	0	-0.0331519	0.054445	0.000537919	0	0.000262939	-0.000377992	-0.00912051	-0.235454	-0.0123783	0.017982	0.000286919	1.93949e-05	0	-0.0307959	-0.0161006	-0.130273	-0.0452673	0.553812	1.97222	18.3889	22.6389
D	-3	3	0.816058	0.346404	0.340408	0.24741	0.76165	0.0798574	0.588101	60.6229	1.02769	0.513416	0.816058	0.147727	19.2046	20.0909	47.7841	19.0568	0.886364	27.6932	2.86364	0	0	0.188	0	-0.138593	-0.000296655	0	-0.0207409	0.118734	0	0	0	0	-0.000877229	-0.388064	-0.00811588	0.0393305	0	0.00055667	0	-0.059189	-0.00117388	-0.200621	-0.0288568	0.816058	0.147727	19.2046	20.0909
D	-3	4	1.09783	0.464282	0.463689	0.278725	0.79201	0.0908664	0.603558	65.2743	1.31149	0.513416	1.09783	2.84	21.58	22.18	48.83	18.74	0.6	26.65	3.63	0	0	0.296681	0	-0.214887	-0.000191081	0	-0.0578291	0.167355	0	0	0	0	-0.000389613	-0.478933	-0.0126488	0.0521043	0	0.00323318	0	-0.0996366	-0.000580695	-0.185485	-0.0704779	1.09783	2.84	21.58	22.18
D	-3	5	1.37403	0.575981	0.575573	0.323228	0.835647	0.140418	0.652429	65.7339	1.54029	0.513416	1.37403	4.00926	22.0648	22.8148	48.6482	18.0556	0.75	25.8333	4.91667	0	0.000329562	0.420145	0	-0.273935	0	0	-0.134606	0.219304	0.000589398	0	0	0	0	-0.565304	-0.0303791	0.0875159	0.000918961	0.00372063	0	-0.142147	0	-0.148879	-0.164985	1.37403	4.00926	22.0648	22.8148
D	-3	6	1.64806	0.66295	0.662084	0.354996	0.86543	0.219768	0.729336	62.7347	1.65151	0.513416	1.64806	6.25	23.1724	25.2328	49.1465	16.9224	2.06034	23.9138	6.72414	0	0.00447466	0.544944	0	-0.278029	0	0	-0.266352	0.260618	0.00797919	0	0	0	0	-0.615024	-0.0713515	0.134701	0.0124539	0.0193706	0	-0.152112	0	-0.0894502	-0.337703	1.64806	6.25	23.1724	25.2328
D	-3	7	1.92178	0.735371	0.735528	0.364126	0.873163	0.316361	0.825554	57.836	1.6166	0.513416	1.92178	6.95833	22.1917	25.725	48.4917	15.2333	3.53333	22.7667	7.81667	0	0.0120386	0.65729	0	-0.245353	0	0	-0.409558	0.271863	0.0261144	0	0	0	0	-0.646941	-0.115128	0.174413	0.0381529	0.0616007	0	-0.147902	0	-0.0512512	-0.524685	1.92178	6.95833	22.1917	25.725
D	0	2	0.556538	0.227072	0.212514	0.373926	0.375163	0.281053	0.267732	53.6529	0.646735	0	0.556538	-0.4375	20.8125	23.1875	44.4062	21.2812	2.375	21.2188	2.78125	0	0	0.0879761	0.00648929	-0.0859626	-0.0019002	0	0	0.135441	0	0	0.0190944	-0.000252236	-0.00797863	-0.118803	0	0.0816452	0	0.00653047	0.0255837	-0.0324186	-0.00987883	-0.0373572	0	0.556538	-0.4375	20.8125	23.1875
D	0	3	0.818671	0.319084	0.323114	0.375776	0.377035	0.231423	0.236712	66.5058	0.931135	0	0.818671	-0.25	20.6538	23.2885	46.25	20.9423	2.63462	22.9615	3.30769	0	0	0.165887	0.0203897	-0.150383	-0.00269796	0	0	0.178008	0	0	0.0176482	0	-0.00874536	-0.187502	0	0.0522209	0	0.0425029	0.0380379	-0.0245961	-0.0114433	-0.0641174	0	0.818671	-0.25	20.6538	23.2885
D	0	4	1.09773	0.409319	0.414931	0.409605	0.410611	0.249957	0.256576	69.1761	1.14184	0	1.09773	-0.347826	22.6087	23.587	47.163	22.9783	0.978261	23.5761	2.20652	0	8.16491e-05	0.247881	0.019551	-0.245322	-0.00052538	0	-0.000245557	0.242009	0.000218501	0	0.00925051	0	-0.00105148	-0.252599	-6.11172e-05	0.0607403	0.000300151	0.0675263	0.0288015	-0.0640527	-0.00157686	-0.0722447	-0.000306674	1.09773	-0.347826	22.6087	23.587
D	0	5	1.38025	0.50631	0.506266	0.449821	0.450289	0.31176	0.312184	67.3618	1.2895	0	1.38025	0.230769	23.5096	23.9712	48.4231	23.4038	0.461539	24.4519	1.20192	0	0.000138345	0.366858	0.00723992	-0.340179	-1.80792e-05	0	-0.00370956	0.311883	0.000274806	0	0.00249144	0	-4.61234e-05	-0.322237	-0.000865071	0.0990642	0.00041315	0.113735	0.00973136	-0.127359	-6.42025e-05	-0.0691134	-0.00457463	1.38025	0.230769	23.5096	23.9712
D	0	6	1.653	0.595216	0.5948	0.482171	0.481553	0.387907	0.386872	64.0162	1.3732	0	1.653	1.20536	24.3125	25.4732	49.3839	23.1161	1.16071	23.9107	1.51786	0	0.00142299	0.487298	0	-0.441343	0	0	-0.0222155	0.378134	0.00246087	0	0	0	0	-0.374522	-0.00377271	0.159994	0.00388386	0.152184	0	-0.223203	0	-0.0394088	-0.0259882	1.653	1.20536	24.3125	25.4732
D	0	7	1.9212	0.67438	0.674269	0.50426	0.502006	0.461503	0.459138	60.9086	1.40768	0	1.9212	2.7	24.3083	26.5667	49.3167	21.6083	2.25833	22.75	2.95833	0	0.00595696	0.587649	0	-0.469091	0	0	-0.0852037	0.407821	0.0102506	0	0	0	0	-0.4228	-0.0176237	0.208403	0.0162076	0.175009	0	-0.269673	0	-0.0101598	-0.102827	1.9212	2.7	24.3083	26.5667
D	3	2	0.551997	0.195478	0.19281	0.666124	0.154222	0.563928	0.0493581	49.1	0.616746	0.513416	0.551997	-0.5	21.8182	25.0227	43.5455	22.3182	3.20454	18.5227	4.97727	0	0.00138448	0.0626363	0.0166226	-0.0733593	-0.000499102	0	0	0.201846	0.00208426	0	0.0460753	-1.16848e-05	-0.0015318	-0.0623376	0	0.129002	0.00346627	0.014444	0.062698	-0.000527313	-0.00202843	-0.0141453	0	0.551997	-0.5	21.8182	25.0227
D	3	3	0.819033	0.279114	0.278375	0.687768	0.175634	0.565931	0.0530589	56.3826	0.827755	0.513416	0.819033	-0.309524	22.8691	23.8929	44.5595	23.25	1.02381	20.6667	5.19048	0	0.000290099	0.118716	0.0378667	-0.138632	-0.000305918	0	0	0.293832	0.00070169	0	0.0486	0	-0.000947144	-0.0901124	0	0.155647	0.00099179	0.0501771	0.0864667	-0.000446312	-0.00125306	-0.021574	0	0.819033	-0.309524	22.8691	23.8929
D	3	4	1.1034	0.377503	0.368334	0.691521	0.179086	0.584227	0.0626228	59.9799	0.988017	0.513416	1.1034	0.227273	24.3523	25.625	45.2159	24.1591	1.27273	19.5909	4.70455	0	0.0010218	0.179272	0.0685711	-0.231232	0	0	0	0.384909	0.00236651	0	0.0352855	0	0	-0.108937	0	0.166303	0.00338831	0.0890374	0.103857	-0.0126257	0	-0.0187017	0	1.1034	0.227273	24.3523	25.625
D	3	5	1.37761	0.455355	0.455263	0.73191	0.219539	0.632227	0.119763	59.5973	1.12895	0.513416	1.37761	0.0865385	24.7788	25.8269	45.3077	24.7788	1.04808	19.4808	4.01923	0	0.000722122	0.25024	0.0797918	-0.32831	0	0	0	0.48327	0.00161865	0	0.0288051	0	0	-0.155968	0	0.205458	0.00234077	0.120269	0.108597	-0.050499	0	-0.0259966	0	1.37761	0.0865385	24.7788	25.8269
D	3	6	1.65828	0.528667	0.528741	0.75421	0.241346	0.673728	0.160938	59.2961	1.22001	0.513416	1.65828	0.169643	25.3304	26.6696	46.4375	25.1786	1.33929	19.7679	3.16071	0	0.00180601	0.362482	0.073412	-0.415753	0	0	0	0.568017	0.00323173	0	0.0199526	0	0	-0.203	0	0.251689	0.00503774	0.180082	0.0933646	-0.099425	0	-0.0206002	0	1.65828	0.169643	25.3304	26.6696
D	3	7	1.92534	0.605079	0.604606	0.738389	0.224658	0.71692	0.202716	57.6357	1.20919	0.513416	1.92534	0.362903	26.0161	27.9919	48.0645	25.6613	1.97581	20.0726	1.58065	0	0.00454327	0.467904	0.0277087	-0.486374	0	0	-0.000329761	0.599649	0.00698523	0	0.00596367	0	0	-0.210742	-5.90043e-05	0.287336	0.0115285	0.257718	0.0336723	-0.17406	0	-0.000555684	-0.000388766	1.92534	0.362903	26.0161	27.9919
D	6	2	0.551336	0.178198	0.174148	1.14426	0.120123	1.07071	0.0425252	31.0829	0.540259	1.02542	0.551336	1.86765	23.3382	30.9706	44.8382	21.4706	7.63235	13.8676	6.80882	0	0.0130987	0.0485104	0.0238604	-0.0739773	0	0	0	0.355151	0.0217933	0	0.0847704	0	-0.000115722	-0.0447559	0	0.281174	0.0347762	0.0132356	0.108631	0	0	-0.00948104	0	0.551336	1.86765	23.3382	30.9706
D	6	3	0.824396	0.254152	0.253723	1.07606	0.0521214	1.02938	0.00501071	36.7283	0.642935	1.02542	0.824396	0.295455	24.1818	29.9886	42.6705	23.9204	5.80682	12.6818	7.73864	0	0.017615	0.0604838	0.0605835	-0.139792	-9.1454e-06	0	0	0.452037	0.0177334	0	0.0722485	0	0	-0.0272754	0	0.312245	0.0353392	0.0348086	0.132832	0	0	-0.00160019	0	0.824396	0.295455	24.1818	29.9886
D	6	4	1.09811	0.346163	0.345715	1.08942	0.0651731	1.03044	0.00574945	43.8638	0.856116	1.02542	1.09811	0.239583	24.9688	27.1771	40.9375	24.75	2.20833	13.7604	9.25	0	0.00265041	0.0998351	0.139478	-0.223664	0	0	0	0.55989	0.00616792	0	0.0793162	0	0	-0.0479004	0	0.336226	0.00881833	0.0556245	0.218794	0	0	-0.00368976	0	1.09811	0.239583	24.9688	27.1771
D	6	5	1.37574	0.424577	0.424598	1.10724	0.0830215	1.03249	0.00829474	48.9185	1.04859	1.02542	1.37574	-0.240385	25.6346	27.4712	41.1923	25.8942	1.83654	13.7211	8.46154	0	0.00251341	0.146554	0.193874	-0.335855	0	0	0	0.67979	0.00485917	0	0.0918833	0	0	-0.0772306	0	0.345191	0.00737258	0.075661	0.285757	-0.00125616	0	-0.00633746	0	1.37574	-0.240385	25.6346	27.4712
D	6	6	1.65485	0.496244	0.496153	1.12349	0.0988701	1.05623	0.031521	50.8532	1.12994	1.02542	1.65485	0.5625	27.4375	29.7143	44.0714	26.875	2.27679	14.3571	6.25893	0	0.00522306	0.234485	0.177955	-0.39333	0	0	0	0.799597	0.00847267	0	0.0591793	0	0	-0.0984524	0	0.430661	0.0136957	0.13764	0.237134	-0.0243949	0	-0.00160796	0	1.65485	0.5625	27.4375	29.7143
D	6	7	1.92685	0.547026	0.546812	1.07845	0.0532664	1.09345	0.0680574	47.8046	0.996949	1.02542	1.92685	0.516129	27.6371	30.9113	44.9839	27.1371	3.27419	14.0726	5.19355	0	0.0116878	0.297043	0.150551	-0.428715	0	0	0	0.821173	0.0158126	0	0.0366627	0	0	-0.0781383	0	0.465638	0.0275004	0.218905	0.187214	-0.0731804	0	0	0	1.92685	0.516129	27.6371	30.9113
D	9	2	0.550826	0.189861	0.182802	1.73417	0.198043	1.63866	0.0954791	24.5843	0.603257	1.53462	0.550826	2.32143	26.0714	33.25	48.0714	23.7857	7.17857	14.8214	8.35714	0	0.0119469	0.0538035	0.0248882	-0.0705168	0	0	-0.00030435	0.554465	0.0320806	0	0.143978	0	0	-0.0491495	-0.00185991	0.484266	0.0440276	0.0148324	0.168806	-0.000317944	0	-0.0101784	-0.00210367	0.550826	2.32143	26.0714	33.25
D	9	3	0.820343	0.229305	0.230014	1.59678	0.0640538	1.54242	0.0104075	26.7191	0.639507	1.53462	0.820343	1.69737	25.3289	31.5526	43.3421	23.6316	6.22368	11.7895	8.36842	0	0.0221916	0.0589846	0.0627594	-0.123435	0	0	0	0.641778	0.0331347	0	0.113696	0	0	-0.031796	0	0.518343	0.0553263	0.0289438	0.176455	0	0	-0.00175509	0	0.820416	1.69737	25.3289	31.5526
D	9	4	1.10478	0.321297	0.318122	1.56465	0.0315644	1.53712	0.000859186	31.1801	0.774758	1.53462	1.10478	0.520833	26.8958	35.0625	42.9375	26.3854	8.16667	7.875	7.64583	0	0.0610791	0.0650244	0.104204	-0.2158	0	0	0	0.787867	0.0494214	0	0.100216	0	0	-0.0292178	0	0.572067	0.110501	0.0366661	0.20442	0	0	-0.000859439	0	1.10478	0.520833	26.8958	35.0625
D	9	5	1.38479	0.390962	0.391023	1.55598	0.0226268	1.53342	0.00012988	35.0145	0.884017	1.53462	1.38479	0.888889	28.713	34.5185	42.1667	27.8241	5.80556	7.64815	8.84259	0	0.0458236	0.0925724	0.178764	-0.288041	0	0	0	0.923634	0.031149	0	0.108378	0	0	-0.0220741	0	0.635593	0.0769726	0.0704983	0.287142	0	0	0	0	1.38479	0.888889	28.713	34.5185
D	9	6	1.66195	0.448297	0.448257	1.55292	0.0196223	1.53334	0	37.848	0.958655	1.53462	1.66195	1.14167	29.6667	34.8167	42.6417	28.525	5.15	7.825	8.24167	0	0.0468558	0.128194	0.203067	-0.352723	0	0	0	1.03998	0.0261422	0	0.0897284	0	-0.000179964	-0.0249924	-0.000122583	0.687254	0.072818	0.103201	0.292672	0	0	0	0	1.66195	1.14167	29.6667	34.8167
D	9	7	1.93359	0.475697	0.475569	1.53556	0.000545397	1.55106	0.0159157	36.9716	0.757762	1.53462	1.93359	0.386364	29.5606	30.553	31.5303	29.1742	0.992424	0.977273	18.7273	0.000565846	0.00772398	0.0213975	0.30449	-0.324652	0	0	0	1.0042	0.00478287	0	0.146435	0	0	-0.000877988	0	0.701074	0.0125068	0.0205195	0.450925	-0.0209577	0	0	0	1.93359	0.386364	29.5606	30.553
E	-9	2	0.550838	0.300466	0.294184	0.0652067	1.59934	0.0150847	1.54293	30.9609	0.757992	1.53462	0.550838	9.45312	16.8906	23.5938	47.7344	7.4375	4.73438	24.1406	9.54688	0	4.44595e-05	0.124196	0	-0.0362741	-0.00616423	0	-0.0754982	0.0237329	0.000136075	0	0	0	-0.0205503	-0.476546	-0.12465	0.00440751	0.000180535	3.98026e-06	0	-0.0169487	-0.0267146	-0.352355	-0.200148	0.550838	9.26562	16.7031	23.5938
E	-9	3	0.823158	0.407962	0.408685	0.207291	1.73841	0.120852	1.65269	35.7865	1.18976	1.53462	0.823158	8.84091	21.4659	22.7386	47.2273	12.625	1.27273	24.4886	10.1136	0	0.000797	0.234462	0	-0.0634564	-0.000301114	0	-0.182438	0.115448	0.00182862	0	0	0	-0.000648197	-0.633226	-0.219223	0.0660585	0.00262562	0.000504596	0	-0.0140672	-0.00094931	-0.399268	-0.401662	0.823158	8.84091	21.4659	22.7386
E	-9	4	1.0927	0.549397	0.54528	0.24893	1.77911	0.184459	1.71052	39.2877	1.51694	1.53462	1.0927	10.7738	22.0238	24.7024	48.3333	11.25	2.67857	23.6309	11.4762	0	0.00478712	0.438299	0	-0.0643007	-8.65292e-05	0	-0.365877	0.133584	0.0128311	0	0	0	-5.57316e-05	-0.767467	-0.352983	0.08773	0.0176182	0.00312003	0	-0.018447	-0.000142261	-0.332288	-0.71886	1.0927	10.7738	22.0238	24.7024
E	-9	5	1.37307	0.666859	0.667359	0.232531	1.76293	0.201268	1.73217	41.9427	1.70749	1.53462	1.37307	10.5577	20.2981	24.6442	47.9135	9.74038	4.34615	23.2692	12.9231	0	0.0115938	0.622265	0	-0.0706537	0	0	-0.585569	0.114163	0.0313101	0	0	0	0	-0.919534	-0.455628	0.0692776	0.042904	0.00948641	0	-0.0257688	0	-0.306755	-1.0412	1.37307	10.5577	20.2981	24.6442
E	-9	6	1.64799	0.746812	0.746302	0.231536	1.7613	0.229896	1.75915	42.9751	1.92531	1.53462	1.64799	9.73148	18.3611	24.1574	47.7963	8.62963	5.7963	23.6389	12.7593	0	0.0221432	0.820302	0	-0.076009	0	0	-0.793864	0.116509	0.0619078	0	0	0	0	-1.06836	-0.485096	0.0794504	0.084051	0.0183674	0	-0.0389505	0	-0.266424	-1.27896	1.64799	9.73148	18.3611	24.1574
E	-9	7	1.92123	0.752359	0.752682	0.232327	1.761	0.294927	1.82392	39.4013	2.05104	1.53462	1.92123	9.15	14.9667	24.2	47.3667	5.81667	9.23333	23.1667	12.5417	0	0.045669	0.928822	0	-0.0722663	0	0	-0.936122	0.0745072	0.137227	0	0	0	0	-1.1075	-0.512985	0.0416646	0.182896	0.0353625	0	-0.0394236	0	-0.214045	-1.44911	1.92123	9.15	14.9667	24.2
E	-9	8	2.20061	0.743457	0.737209	0.196017	1.72497	0.343872	1.86658	34.985	2.0635	1.53462	2.20061	8.75807	12.3307	22.8387	46.5323	3.57258	10.5081	23.6935	12.4758	0	0.0749857	0.962896	0	-0.0508211	0	0	-1.06158	0.0340933	0.15492	0	0	0	0	-1.0913	-0.532252	0.013696	0.229906	0.052936	0	-0.0304238	0	-0.18134	-1.59383	2.20061	8.75807	12.3307	22.8387
E	0	2	0.555709	0.206205	0.20311	0.346776	0.34841	0.254579	0.253118	53.9981	0.612305	0	0.555709	-0.983333	18.4333	25.2833	45.75	19.4167	6.85	20.4667	3.83333	0	0	0.0878978	0.0161951	-0.0945021	-0.00667613	0	0	0.125571	0	0	0.0352592	0	-0.0228838	-0.160594	0	0.0553371	0	0.00732493	0.0514542	-0.0242681	-0.02956	-0.0800212	0	0.555709	-0.983333	18.4333	25.2833
E	0	3	0.824202	0.273904	0.269966	0.40404	0.406339	0.197305	0.195667	71.0045	0.97539	0	0.824202	0.447368	20.7368	24.1053	47.6974	20.3289	3.36842	23.5921	2.14474	0	0	0.166582	0.00787308	-0.140798	-0.00360955	0	0	0.203771	0	0	0.0150628	0	-0.00966635	-0.242285	0	0.0693726	0	0.0129409	0.0229359	-0.00639938	-0.0132759	-0.0886435	0	0.824202	0.447368	20.7368	24.1053
E	0	4	1.10719	0.389009	0.388684	0.500451	0.502213	0.25345	0.254888	71.4262	1.27783	0	1.10719	-0.0869565	22.4783	23.2391	48.1739	22.6196	0.76087	24.9348	1.26087	0	0	0.268351	0.00446564	-0.254296	-0.000316599	0	-0.00024439	0.330672	0	0	0.00400855	0	-0.0010015	-0.336228	-0.000527108	0.11324	0	0.0450213	0.00847419	-0.0368644	-0.0013181	-0.112899	-0.000771497	1.10719	-0.0869565	22.4783	23.2391
E	0	5	1.38379	0.477178	0.476511	0.531276	0.532645	0.327869	0.328572	67.4956	1.36293	0	1.38379	-0.538462	22.6923	23.3462	48.3077	23.2308	0.653846	24.9615	1.02885	0	0.000296448	0.373533	0	-0.314504	-2.18957e-05	0	-0.00813114	0.390752	0.000577263	0	0	0	-9.68845e-05	-0.405906	-0.00295217	0.148211	0.000873711	0.0905833	0	-0.0719637	-0.00011878	-0.122956	-0.0110833	1.38379	-0.538462	22.6923	23.3462
E	0	6	1.65994	0.593518	0.595236	0.58277	0.583071	0.406244	0.408263	65.444	1.53748	0	1.65994	0.5	24.7788	25.3558	49.7115	24.2788	0.576923	24.3558	1.55769	0	0.000451692	0.498045	0	-0.448738	0	0	-0.0285486	0.49855	0.000767864	0	0	0	0	-0.480874	-0.00632712	0.188425	0.00121956	0.14072	0	-0.138612	0	-0.123548	-0.0348757	1.65994	0.5	24.7788	25.3558
E	0	7	1.92594	0.67872	0.678917	0.565106	0.564361	0.468934	0.468385	62.3313	1.54824	0	1.92594	0.766667	24.8833	25.85	49.375	24.1167	0.966667	23.525	2.99167	0	0.00127309	0.610908	0	-0.542221	0	0	-0.109922	0.522028	0.001939	0	0	0	0	-0.488196	-0.0223498	0.206494	0.00321209	0.196692	0	-0.226687	0	-0.0739804	-0.132272	1.92594	0.766667	24.8833	25.85
E	0	8	2.2105	0.741872	0.741642	0.543952	0.540897	0.561375	0.55809	56.3884	1.43315	0	2.2105	1.82812	24.2969	26.0156	48.4609	22.4688	1.71875	22.4453	4.03906	0	0.0048211	0.690131	0	-0.547047	0	0	-0.201982	0.506703	0.00730062	0	0	0	0	-0.481175	-0.0405352	0.25844	0.0121217	0.246823	0	-0.298784	0	-0.037867	-0.242517	2.2105	1.82812	24.2969	26.0156
E	9	2	0.551371	0.229906	0.226694	1.73193	0.19931	1.60599	0.0701579	29.5744	0.73121	1.53462	0.551371	1.20588	22.9118	30.8823	45.7941	21.7059	7.97059	14.9118	3.66176	0	0.0133488	0.0863556	0.0100181	-0.0921927	0	0	-4.74284e-05	0.619368	0.038094	0	0.0298571	0	0	-0.0970465	-0.000188207	0.527175	0.0514428	0.0174439	0.0398752	0	0	-0.0281348	-0.000235635	0.551371	1.20588	22.9118	30.8823
E	9	3	0.819524	0.32559	0.32573	1.78052	0.245927	1.59156	0.057107	38.3984	1.01151	1.53462	0.819524	1.67857	25.7381	30.9048	47.9524	24.0595	5.16667	17.0476	4.08333	0	0.0134469	0.148769	0.0262182	-0.163407	0	0	0	0.919503	0.0288413	0	0.037665	0	0	-0.136518	0	0.756096	0.0422882	0.0371504	0.0638832	0	0	-0.0248995	0	0.819524	1.67857	25.7381	30.9048
E	9	4	1.10378	0.428098	0.428308	1.75068	0.217984	1.55909	0.0266032	43.7948	1.26383	1.53462	1.10378	0.630952	26.0357	28.9286	45.2143	25.4405	2.89286	16.2857	5.32143	0	0.00827727	0.207968	0.101582	-0.289042	0	0	0	1.12102	0.0159399	0	0.0736277	0	0	-0.160462	0	0.831979	0.0242171	0.0598758	0.175209	0	0	-0.0123698	0	1.10378	0.630952	26.0357	28.9286
E	9	5	1.38524	0.529157	0.529102	1.77456	0.242387	1.57141	0.0391835	47.537	1.51897	1.53462	1.38524	0.304348	27.2391	29.2391	44.5978	26.9565	2	15.3587	5.93478	0	0.00588925	0.280131	0.173828	-0.436956	0	0	0	1.32508	0.00983046	0	0.102032	0	0	-0.181482	0	0.888122	0.0157197	0.114234	0.27586	0	0	-0.0155848	0	1.38524	0.304348	27.2391	29.2391
E	9	6	1.66359	0.635003	0.634225	1.81495	0.282024	1.56988	0.0361798	52.2528	1.7539	1.53462	1.66359	0.25	28.1	29.67	45.36	27.85	1.57	15.69	4.89	0	0.00627912	0.398352	0.150482	-0.553021	0	0	0	1.53619	0.0075867	0	0.0792503	0	0	-0.239998	0	0.983166	0.0138658	0.177631	0.229733	0	0	-0.0192773	0	1.66359	0.25	28.1	29.67
E	9	7	1.93262	0.699537	0.699812	1.72305	0.190063	1.56437	0.0316609	51.7549	1.58335	1.53462	1.93262	0.428571	28.6607	31.5625	45.2946	28.25	2.90179	13.7321	4.03571	0	0.0167847	0.360438	0.167459	-0.537297	0	0	0	1.57588	0.0220494	0	0.039907	0	0	-0.131553	0	1.04147	0.0388341	0.233729	0.207366	-0.00288322	0	-0.00484413	0	1.93262	0.428571	28.6607	31.5625
E	9	8	2.20291	0.683627	0.686055	1.55526	0.0227391	1.59282	0.0627268	43.7624	1.10692	1.53462	2.20291	0.224138	28.3879	34.5431	39.9655	28.1897	6.15517	5.42241	10.3879	0.00044898	0.0987806	0.114043	0.359815	-0.497132	0	0	0	1.33878	0.0517828	0	0.0810574	0	-3.24777e-06	-0.0226284	-8.58792e-05	0.873531	0.15056	0.0914141	0.440787	-0.0314288	0	0	0	2.20291	0.224138	28.3879	34.5431
F	-9	2	0.553803	0.279664	0.270778	0.0553803	1.59004	0.0138365	1.53961	29.1718	0.697861	1.53462	0.553803	10.5417	18.0417	21.6528	46.7361	7.5	3.61111	25.0833	10.8611	0	6.80415e-05	0.0946916	0	-0.02486	-0.00399965	0	-0.0716859	0.0186815	8.99369e-05	0	0	0	-0.0116653	-0.412802	-0.113832	0.00489768	0.000157978	5.80142e-06	0	-0.0110762	-0.0156649	-0.318116	-0.185518	0.553803	10.5417	18.0417	21.6528
F	-9	3	0.818457	0.379887	0.385409	0.175873	1.70768	0.115145	1.65248	33.24	1.06088	1.53462	0.818457	9.73958	20.9688	22.1875	47.4167	11.2292	1.21875	25.2292	11.8958	2.40921e-05	0.000526218	0.203004	0	-0.0442702	-0.000473582	0	-0.190643	0.0652111	0.000814349	0	0	0	-0.00106797	-0.571363	-0.231754	0.0330248	0.00131982	0.000286707	0	-0.0120598	-0.00152081	-0.368646	-0.422397	0.818457	9.73958	20.9688	22.1875
F	-9	4	1.09723	0.504926	0.498946	0.161149	1.69057	0.163218	1.68666	35.2497	1.32799	1.53462	1.09723	12.1607	20.3929	25.5	49.2679	8.23214	5.10714	23.7679	13.7589	1.79322e-05	0.00893903	0.328284	0	-0.0314506	-4.63857e-05	0	-0.328486	0.0573149	0.024393	0	0	0	0	-0.592203	-0.316174	0.0359649	0.0332856	0.00564522	0	-0.0100828	0	-0.269564	-0.64466	1.09723	12.1607	20.3929	25.5
F	-9	5	1.37617	0.599738	0.600074	0.14125	1.66971	0.196361	1.72516	36.1999	1.54184	1.53462	1.37617	13.0081	18.5403	26	49.2742	5.53226	7.45968	23.2742	14.3064	0	0.0269883	0.473916	3.17795e-06	-0.0275255	0	0	-0.504431	0.0346385	0.0488645	0	0	0	0	-0.677351	-0.385838	0.0141353	0.0758528	0.0178205	1.92737e-06	-0.00702231	0	-0.221255	-0.890269	1.37617	13.0081	18.5403	26
F	-9	6	1.65224	0.665131	0.661634	0.104981	1.63253	0.242426	1.76648	34.4581	1.65918	1.53462	1.65224	13.5588	17.4559	26.1471	49.25	3.89706	8.69118	23.1029	14.8382	0	0.0495907	0.598592	1.45781e-05	-0.00862386	0	0	-0.644813	0.0217541	0.0555177	0	0	0	0	-0.718945	-0.435054	0.0163397	0.105108	0.0332357	9.77278e-06	-0.00320951	0	-0.153589	-1.07986	1.65224	13.5588	17.4559	26.1471
F	-9	7	1.91802	0.665298	0.661669	0.0492219	1.57583	0.379211	1.90219	22.6119	1.44287	1.53462	1.91802	14.9667	16.0333	26.2	48.6167	1.06667	10.1667	22.4167	16.7583	0.00437916	0.0936555	0.690736	0	0	0	0	-0.7896	0	0.0410398	0	0	-0.00142838	0	-0.653568	-0.572209	0.00328664	0.134695	0.133674	0	-0.000335856	0	-0.0965052	-1.36181	1.9181	14.9667	16.0333	26.2
F	-9	8	2.20208	0.673352	0.664474	0.00774276	1.53546	0.34445	1.86329	23.3258	1.41692	1.53462	2.20208	7.84	7.84	15.49	39.36	0	0	23.87	14.62	0	0	0.62202	0.0236236	0	0	0	-0.595506	0	0	0.000380653	0.00516272	0	0	-0.487912	-0.402051	0	0	0.208083	0.0287864	0	0	-0.0735949	-0.997557	2.20208	7.24	7.24	15.49
F	0	2	0.551547	0.210176	0.212167	0.419049	0.42082	0.325014	0.328776	48.2416	0.624173	0	0.551547	-1.21429	19.1429	22.2679	42.4107	20.3571	3.125	20.1429	3.80357	0	0	0.0712631	0.0104116	-0.0822552	-0.00247234	-3.95904e-05	-1.20303e-05	0.107013	0	0	0.0284403	-0.000168368	-0.00834589	-0.157822	0	0.0544215	0	0.00754785	0.0388399	-0.0298322	-0.0108182	-0.0941464	0	0.551547	-1.21429	19.1429	22.2679
F	0	3	0.819981	0.336118	0.33137	0.469479	0.47134	0.310211	0.307325	61.5822	0.999182	0	0.819981	-0.0238095	21.3809	22.7024	46.1071	21.4643	1.32143	23.4048	2.70238	0	6.48482e-05	0.157318	0.0142466	-0.152478	-0.00056467	0	0	0.21466	0.000178754	0	0.00975868	0	-0.00260316	-0.219039	0	0.0782631	0.000243602	0.0447137	0.0240053	-0.0160811	-0.00316783	-0.106435	0	0.819981	-0.0238095	21.3809	22.7024
F	0	4	1.0942	0.47087	0.470853	0.53981	0.540874	0.385928	0.386974	61.8017	1.25047	0	1.0942	-0.145833	22.6042	23.2292	48.125	22.8229	0.625	24.8958	1.625	0	0.000257328	0.277997	0.00612526	-0.260761	0	0	-0.0124749	0.31714	0.000574855	0	0.00173352	0	0	-0.317265	-0.00117044	0.125211	0.000832183	0.0781299	0.00785878	-0.068831	0	-0.117398	-0.0136453	1.0942	-0.145833	22.6042	23.2292
F	0	5	1.37878	0.596167	0.596195	0.593941	0.594498	0.466939	0.467524	60.7467	1.44045	0	1.37878	-0.398148	23.2315	23.963	48.3056	23.6296	0.731482	24.3426	1.30556	0	0.000268263	0.394929	0.00189745	-0.393944	0	0	-0.0190292	0.403444	0.000480243	0	0.000334548	0	0	-0.400015	-0.00115417	0.176502	0.000748506	0.117461	0.002232	-0.167001	0	-0.122547	-0.0201834	1.37878	-0.398148	23.2315	23.963
F	0	6	1.65647	0.719355	0.71895	0.601213	0.600859	0.527807	0.527049	60.0493	1.56098	0	1.65647	1.69167	24.55	25.625	49.125	22.8667	1.075	23.5	3.64167	0	0.0016638	0.526814	0	-0.471208	0	0	-0.144135	0.458786	0.00227887	0	0	0	0	-0.436725	-0.010784	0.223301	0.00394267	0.162622	0	-0.235723	0	-0.0725328	-0.154919	1.65647	1.69167	24.55	25.625
F	0	7	1.92676	0.810308	0.809417	0.561051	0.560127	0.587836	0.586022	57.17	1.51527	0	1.92676	3.45454	24.8258	26.6364	49.0455	21.3712	1.81061	22.4091	4.62121	0	0.00469111	0.620263	0	-0.450961	0	0	-0.243949	0.450292	0.00690571	0	0	0	0	-0.430083	-0.0230186	0.235555	0.0115968	0.212677	0	-0.236224	0	-0.0224964	-0.266968	1.92676	3.45454	24.8258	26.6364
F	0	8	2.20144	0.859084	0.859074	0.42365	0.42194	0.722319	0.720599	43.7057	1.05995	0	2.20144	5.79167	23.2639	27.7778	48.7917	17.4722	4.51389	21.0139	6.78472	0	0.0162236	0.66852	0	-0.301515	0	0	-0.428978	0.318936	0.0338747	0	0	0	0	-0.315216	-0.0571507	0.182346	0.0500984	0.356717	0	-0.164925	0	-0.00341323	-0.486129	2.20144	5.79167	23.2639	27.7778
F	9	2	0.559223	0.197354	0.184241	1.65714	0.125153	1.59456	0.0494597	23.9182	0.572963	1.53462	0.559223	2.04167	25.2083	36.2083	44.8542	23.1875	11	8.64583	5.83333	0	0.0244267	0.0271396	0.022281	-0.091885	0	0	0	0.522031	0.0420228	0	0.0742655	0	-1.98437e-06	-0.0261786	0	0.430146	0.0664475	0.00927644	0.0965465	0	0	-0.00831537	0	0.559223	2.04167	25.2083	36.2083
F	9	3	0.823429	0.276616	0.27595	1.66904	0.137188	1.56855	0.0360359	31.9576	0.829206	1.53462	0.823429	0.727273	25.875	32.0114	41.8523	25.1591	6.13636	9.84091	7.03409	0	0.0209613	0.0548163	0.0680502	-0.151219	0	0	0	0.714751	0.0285612	0	0.0956559	0	-8.06544e-05	-0.0369605	0	0.563532	0.0494418	0.0220526	0.163706	0	0	-0.0041968	0	0.823429	0.727273	25.875	32.0114
F	9	4	1.10383	0.388261	0.388023	1.71123	0.179502	1.57615	0.0441845	39.2006	1.16304	1.53462	1.10383	0.63	27.73	29.48	42.33	27.1	1.75	12.85	8.21	0	0.00200246	0.095901	0.161487	-0.272284	0	0	0	0.923483	0.00486562	0	0.14044	0	0	-0.0833981	0	0.651199	0.00686808	0.0283188	0.301927	0	0	-0.0158159	0	1.10383	0.63	27.73	29.48
F	9	5	1.38633	0.50103	0.501017	1.7343	0.202478	1.58407	0.0522368	44.2882	1.43065	1.53462	1.38633	0.296296	27.6296	28.9444	42.25	27.3611	1.31482	13.3056	7.91667	0	0.00186565	0.138239	0.24133	-0.38897	0	0	0	1.07687	0.0034426	0	0.142227	0	0	-0.122622	0	0.687896	0.00530825	0.0411487	0.383557	0	0	-0.0255322	0	1.38633	0.296296	27.6296	28.9444
F	9	6	1.66581	0.603334	0.596479	1.70658	0.174433	1.57086	0.0318614	47.9683	1.59987	1.53462	1.66581	0.293103	27.9052	29.2414	41.8276	27.6638	1.33621	12.5862	7.98276	0	0.00213804	0.163252	0.338774	-0.49216	0	0	0	1.16937	0.00396778	0	0.141245	0	0	-0.114862	0	0.677212	0.00610582	0.0633699	0.480019	0	0	-0.0149794	0	1.66581	0.293103	27.9052	29.2414
F	9	7	1.93548	0.658053	0.658056	1.57823	0.045026	1.56438	0.0311768	45.6737	1.38305	1.53462	1.93548	0.21875	28.7891	37	42.2969	28.6328	8.21094	5.29688	6.79688	0	0.169002	0.0832838	0.290765	-0.50716	0	0	0	1.13018	0.059315	0	0.0921708	0	-0.000355727	-0.018267	0	0.636768	0.227962	0.0650168	0.382935	-0.0137494	0	0	0	1.93548	0.21875	28.7891	37
F	9	8	2.20787	0.713121	0.714303	1.53674	0.00278855	1.64223	0.109461	40.9419	1.14455	1.53462	2.20787	0.492424	29.5985	32.0833	32.2879	29.1136	2.48485	0.204545	17.4849	0	0.0627446	0.00347714	0.496904	-0.515849	0	0	0	1.09085	0.0302776	0	0.234602	0	0	-0.000412223	-6.17803e-05	0.636548	0.0930223	0.00306492	0.731445	-0.0615457	0	0	0	2.20787	0.492424	29.5985	32.0833
G	-9	2	0.548877	0.246199	0.240956	0.072456	1.60796	0.0289476	1.55921	26.6102	0.605651	1.53462	0.548877	7.88889	14.3194	18.1667	47.4583	6.43056	2.93056	29.2917	9.11111	0	0.000150378	0.109168	0	-0.0283903	-0.00540875	0	-0.0720066	0.0270467	0.000545747	3.21647e-06	0	0	-0.0296797	-0.586423	-0.0712975	0.0102288	0.000696125	8.66627e-05	0	-0.0115724	-0.0350885	-0.477339	-0.143304	0.548877	7.875	14.3056	18.1667
G	-9	3	0.817827	0.37337	0.368876	0.202777	1.73358	0.128636	1.65495	33.416	1.05527	1.53462	0.817827	8.33696	17.5543	19.9022	47.4891	9.21739	2.34783	27.587	9.32609	0	0.00250304	0.214915	0	-0.032817	-9.0133e-05	0	-0.159607	0.0640749	0.0109123	0	0	0	-0.000173597	-0.676856	-0.152704	0.0409322	0.0134153	0.00145865	0	-0.00967425	-0.00026373	-0.4634	-0.312311	0.817827	8.33696	17.5543	19.9022
G	-9	4	1.0977	0.553059	0.553494	0.457684	1.98495	0.425204	1.95291	32.9916	1.54643	1.53462	1.0977	9.10417	20.8438	25.375	47.4062	11.7396	4.53125	22.0312	11.4896	0.000214155	0.0100666	0.432664	0	-0.0481098	-0.000105921	0	-0.400127	0.20801	0.0494487	0	0	0	0	-0.841809	-0.365855	0.174109	0.0594093	0.00727786	0	-0.0139949	0	-0.416422	-0.765982	1.0977	9.10417	20.8438	25.375
G	-9	5	1.37278	0.640527	0.646433	0.377858	1.90378	0.399453	1.93128	34.658	1.67195	1.53462	1.37278	9.03	16.16	25.09	48.95	7.13	8.93	23.86	11.12	0	0.0210033	0.576295	0	-0.044991	-0.000137536	0	-0.535748	0.111145	0.139669	0	0	0	0	-0.974967	-0.33844	0.0900493	0.160535	0.0134278	0	-0.023895	0	-0.4121	-0.874188	1.37293	9.03	16.16	25.09
G	-9	6	1.65052	0.781419	0.784898	0.373997	1.89863	0.423014	1.95112	38.1266	2.00483	1.53462	1.65052	8.40217	13.6522	24.8913	48.8804	5.25	11.2391	23.9891	9.76087	1.86252e-05	0.0496751	0.849818	0	-0.0591456	0	0	-0.852491	0.080529	0.216704	0	0	0	0	-1.2219	-0.370488	0.0550868	0.26638	0.0287587	0	-0.0336847	0	-0.400838	-1.22298	1.65052	8.40217	13.6522	24.8913
G	-9	7	1.91968	0.840829	0.842623	0.388646	1.9106	0.490138	2.01389	37.12	2.09193	1.53462	1.91968	7.60345	11.0345	24.069	48.2931	3.43103	13.0345	24.2241	9.69828	0	0.0747262	0.99212	0	-0.0763108	0	0	-1.01212	0.0388307	0.29242	0	0	0	0	-1.3663	-0.406754	0.0155248	0.367146	0.0483645	0	-0.0530049	0	-0.422541	-1.41888	1.91956	7.60345	11.0345	24.069
G	-9	8	2.1986	0.719771	0.719303	0.216106	1.73759	0.471323	1.99234	27.3286	1.89802	1.53462	2.1986	8.51515	11.2424	23.4697	48.0682	2.72727	12.2273	24.5985	11.4924	0	0.159597	1.02567	0	-0.0478323	0	0	-1.06998	0.0202964	0.185715	0	0	0	0	-1.15793	-0.493181	0.00550989	0.345312	0.0963806	0	-0.0330459	0	-0.228641	-1.56316	2.1986	8.51515	11.2424	23.4697
G	-6	2	0.548668	0.277633	0.270602	0.169117	1.19333	0.0847971	1.10198	37.6994	0.785189	1.02542	0.548668	9.77941	22.1912	24.8382	47.6618	12.4118	2.64706	22.8235	9.79412	0	0	0.11809	0	-0.0457148	-0.00250918	0	-0.0679299	0.0645671	0	0	0	0	-0.0120166	-0.370471	-0.0923847	0.0340452	0	0	0	-0.0151929	-0.0145258	-0.252381	-0.160315	0.548668	9.77941	22.1912	24.8382
G	-6	3	0.823464	0.344508	0.335816	0.180174	1.20328	0.101177	1.11559	41.0349	0.91214	1.02542	0.823464	7.83333	20.9048	22.6667	48.9048	13.0714	1.76191	26.2381	9.09524	0	0.000583122	0.203451	0	-0.0596609	-0.000747722	0	-0.115006	0.093276	0.0040139	0	0	0	-0.0023053	-0.497934	-0.0826772	0.0536572	0.00459702	0.000170387	0	-0.0200422	-0.00305302	-0.294654	-0.197684	0.823464	7.83333	20.9048	22.6667
G	-6	4	1.09112	0.425161	0.424419	0.226796	1.2492	0.143041	1.16471	43.759	1.11832	1.02542	1.09112	6.3	20.21	22.46	49.26	13.91	2.25	26.8	7.45	1.82506e-05	0.00119542	0.291837	0	-0.0795181	-0.000271583	0	-0.197651	0.117888	0.010937	0	0	0	-0.000622333	-0.659199	-0.105352	0.0738319	0.0121324	0.000417717	0	-0.0354433	-0.000893916	-0.36778	-0.303002	1.09112	6.3	20.21	22.46
G	-6	5	1.3753	0.652536	0.652287	0.431026	1.45259	0.319366	1.34068	47.9339	1.64916	1.02542	1.3753	7.44444	22.0093	24.5185	49	14.5648	2.50926	24.4815	8.37963	0	0.00592847	0.527571	0	-0.115419	0	0	-0.366317	0.283875	0.0149251	0	0	0	0	-0.869978	-0.161895	0.210331	0.0208536	0.00573933	0	-0.041875	0	-0.348146	-0.528212	1.3753	7.44444	22.0093	24.5185
G	-6	6	1.65289	0.743799	0.743464	0.389405	1.41042	0.295118	1.3158	51.0095	1.85758	1.02542	1.65289	6.83929	20.9554	23.9732	48.0536	14.1161	3.01786	24.0804	8.73214	0	0.0100726	0.679953	0	-0.173128	0	0	-0.481154	0.301083	0.0219023	0	0	0	0	-0.962267	-0.206285	0.206653	0.0319749	0.0108295	0	-0.0786989	0	-0.293144	-0.687439	1.65289	6.83929	20.9554	23.9732
G	-6	7	1.92212	0.776587	0.776489	0.358732	1.37678	0.316099	1.33405	49.8055	1.88693	1.02542	1.92212	8.26786	20.7411	25.2768	49.8482	12.4732	4.53571	24.5714	9.27679	0	0.0177757	0.822134	0	-0.17257	0	0	-0.623771	0.278864	0.0503298	0	0	0	0	-1.03118	-0.250818	0.199483	0.0681056	0.0187911	0	-0.0931892	0	-0.227838	-0.87459	1.92212	8.26786	20.7411	25.2768
G	-6	8	2.20317	0.851847	0.852459	0.321879	1.33866	0.337332	1.35473	49.6689	1.93441	1.02542	2.20317	7.93548	16.8306	25.1855	49.7984	8.89516	8.35484	24.6129	9	2.00969e-05	0.0376177	0.952671	0	-0.182477	-3.16479e-05	0	-0.748708	0.18019	0.150427	0	0	0	0	-1.05809	-0.243021	0.11366	0.188013	0.0408664	0	-0.115927	0	-0.146284	-0.991728	2.20317	7.93548	16.8306	25.1855
G	-3	2	0.550239	0.253953	0.252854	0.207261	0.721549	0.110546	0.623736	48.8062	0.705323	0.513416	0.550239	0.111111	18.8333	24.9444	47.9722	18.7222	6.11111	23.0278	5.33333	0	0.000109609	0.117721	0.000840942	-0.0822689	-0.0180098	0	-0.0253133	0.103839	0.00093941	0	0.00213373	-0.000672975	-0.0284683	-0.261428	-0.0241725	0.0538597	0.000523132	0.000806581	0.00297468	-0.0329624	-0.0459522	-0.144514	-0.0494857	0.550239	0.111111	18.8333	24.9444
G	-3	3	0.820808	0.353442	0.352932	0.321749	0.834551	0.145995	0.658288	56.8127	1.07821	0.513416	0.820808	2.39773	22.7273	23.7954	48.375	20.3296	1.06818	24.5796	3.39773	0	8.4767e-05	0.193403	0	-0.161681	-0.000609996	0	-0.0259132	0.17665	0.000269935	0	0	0	-0.00191061	-0.40578	-0.0268238	0.0846676	0.000354702	3.39964e-05	0	-0.0696986	-0.0025206	-0.212412	-0.052737	0.820808	2.39773	22.7273	23.7954
G	-3	4	1.09641	0.418988	0.418665	0.360336	0.872214	0.213994	0.725549	54.5932	1.16702	0.513416	1.09641	3.38542	22.0938	24.6562	49.1667	18.7083	2.5625	24.5104	5.04167	0	0.00320825	0.281461	0	-0.188872	-7.85354e-05	0	-0.0996798	0.213341	0.0122245	0	0	0	-0.000210211	-0.510825	-0.0480085	0.118824	0.0154327	0.00119606	0	-0.0943557	-0.000288746	-0.230561	-0.147688	1.09641	3.38542	22.0938	24.6562
G	-3	5	1.37731	0.592068	0.591629	0.416171	0.928481	0.251346	0.763217	59.9036	1.53701	0.513416	1.37731	5.38462	22.7212	24.3269	49.0096	17.3365	1.60577	24.6827	6.49038	0	0.00231843	0.449004	0	-0.239456	0	0	-0.206592	0.302148	0.0056978	0	0	0	0	-0.637984	-0.0596836	0.168431	0.00801623	0.00841023	0	-0.105739	0	-0.19739	-0.266275	1.37731	5.38462	22.7212	24.3269
G	-3	6	1.65797	0.671842	0.671465	0.468806	0.981061	0.296077	0.807954	60.4991	1.70062	0.513416	1.65797	4.28571	22.2946	24.0714	48.7679	18.0089	1.77679	24.6964	6.15179	0	0.00396274	0.568897	0	-0.346073	0	0	-0.25656	0.377909	0.00785526	0	0	0	0	-0.758161	-0.0653489	0.210713	0.011818	0.0144772	0	-0.178877	0	-0.203741	-0.321909	1.65797	4.28571	22.2946	24.0714
G	-3	7	1.92264	0.733066	0.732768	0.466712	0.976465	0.338083	0.847538	59.2525	1.76565	0.513416	1.92264	5.87931	23.6121	25.7672	49.6983	17.7328	2.15517	23.931	6.43103	0	0.00639281	0.661758	0	-0.367435	0	0	-0.307244	0.418492	0.0122036	0	0	0	0	-0.789249	-0.0801074	0.253884	0.0185964	0.026101	0	-0.202827	0	-0.153592	-0.387351	1.92264	5.87931	23.6121	25.7672
G	-3	8	2.20323	0.812755	0.811971	0.39306	0.901184	0.395187	0.902527	55.5579	1.65822	0.513416	2.20323	6.6371	22.75	26.0968	49.9274	16.1129	3.34677	23.8306	7.58871	1.45583e-07	0.0116772	0.782278	0	-0.307388	0	0	-0.497497	0.350579	0.0290039	0	0	0	0	-0.716977	-0.117458	0.239331	0.040681	0.115483	0	-0.196141	0	-0.0501813	-0.614955	2.20323	6.6371	22.75	26.0968
G	0	2	0.549458	0.197225	0.198543	0.370288	0.371152	0.27469	0.276872	51.5605	0.596374	0	0.549458	-0.4375	20.2917	22.8958	44.3333	20.7292	2.60417	21.4375	3.72917	0	0	0.0860473	0.00827049	-0.0605068	-0.00182945	0	0	0.107466	0	0	0.0314472	-0.00145983	-0.00715439	-0.158608	0	0.0697242	0	0.00323757	0.0397176	-0.024225	-0.00898385	-0.075798	0	0.549458	-0.4375	20.2917	22.8958
G	0	3	0.826674	0.269001	0.269018	0.388373	0.389693	0.257438	0.258775	60.665	0.806676	0	0.826674	-0.214286	23.1429	25.3214	47.6071	23.4048	2.17857	22.2857	3.20238	0	0	0.126304	0.0115443	-0.161629	-0.0021197	0	0	0.194537	0	0	0.0220797	0	-0.00630946	-0.21342	0	0.0706579	0	0.0233098	0.0336239	-0.0377507	-0.00842917	-0.110426	0	0.826674	-0.214286	23.1429	25.3214
G	0	4	1.10949	0.420919	0.420677	0.481041	0.48159	0.317117	0.317424	64.8222	1.16963	0	1.10949	-0.510417	23.2396	24.2083	48.4167	23.7604	0.96875	24.2083	1.8125	0	0.000495301	0.260727	0.0102098	-0.285408	-7.02946e-05	0	0	0.312073	0.00136713	0	0.00675992	0	-0.0002505	-0.324985	0	0.140663	0.00186243	0.0598787	0.0169697	-0.113998	-0.000320794	-0.124137	0	1.10949	-0.510417	23.2396	24.2083
G	0	5	1.38317	0.502292	0.501703	0.491867	0.491918	0.329296	0.328758	66.8745	1.32824	0	1.38317	0.336539	24.4135	25.0769	49.4327	24.1058	0.663462	24.3558	1.08654	0	0.000349635	0.361553	0.00624962	-0.400538	-0.000110566	0	0	0.384813	0.000963862	0	0.00294403	0	-0.000323551	-0.37195	0	0.151674	0.0013135	0.103448	0.00919366	-0.167399	-0.000434117	-0.113845	0	1.38317	0.336539	24.4135	25.0769
G	0	6	1.66195	0.602139	0.601922	0.57696	0.576531	0.414681	0.414036	64.853	1.51576	0	1.66195	1.0463	23.9537	25.0926	49.2593	22.9074	1.13889	24.1667	1.03704	0	0.00153485	0.474591	0.00541581	-0.51243	0	0	-0.000291044	0.479462	0.00313536	0	0.00225676	0	0	-0.480321	-0.000129	0.224613	0.00467022	0.125149	0.00767257	-0.257581	0	-0.130879	-0.000420044	1.66195	1.0463	23.9537	25.0926
G	0	7	1.93612	0.665669	0.665443	0.595507	0.593642	0.441859	0.439766	65.0205	1.61797	0	1.93612	2.45833	25.55	26.7667	50.475	23.0917	1.21667	23.7083	1.09167	0	0.00209147	0.580781	0.000354246	-0.579617	0	0	-0.0106394	0.552634	0.00383812	0	0.000238668	0	0	-0.513548	-0.00328171	0.271276	0.00592958	0.14654	0.000592914	-0.298259	0	-0.0793073	-0.0139211	1.93612	2.45833	25.55	26.7667
G	0	8	2.21114	0.710032	0.709888	0.565913	0.562117	0.506817	0.502877	60.3441	1.50155	0	2.21114	3.42188	26.7266	28.375	50.5625	23.3047	1.64844	22.1875	2.84375	0	0.00414093	0.662445	0	-0.552892	0	0	-0.0818245	0.562391	0.00616127	0	0	0	0	-0.473981	-0.0178516	0.327056	0.0103022	0.201351	0	-0.317557	0	-0.0128868	-0.099676	2.21114	3.42188	26.7266	28.375
G	3	2	0.552385	0.233678	0.225778	0.73451	0.222513	0.623842	0.103945	48.4052	0.700887	0.513416	0.552385	-0.269231	21.5385	24.75	43.9038	21.8462	3.21154	19.1538	4.42308	0	0.00974557	0.0756269	0.0264839	-0.103469	-0.000143473	0	0	0.312862	0.0120376	9.11693e-06	0.0343739	0	-0.00118063	-0.103187	0	0.209417	0.0217831	0.0128395	0.0608578	-2.40652e-05	-0.0013241	-0.0403905	0	0.552385	-0.269231	21.5385	24.75
G	3	3	0.821722	0.283274	0.282866	0.686827	0.175481	0.580903	0.0691489	54.4095	0.824936	0.513416	0.821722	-0.166667	22.1389	23.8333	43.0694	22.375	1.69444	19.2361	7.51389	0	0.00146024	0.117354	0.0782215	-0.187841	-8.46382e-05	0	0	0.314538	0.00322262	0	0.101766	0	-0.000278464	-0.107277	0	0.141973	0.00468286	0.0287269	0.179988	-0.0152759	-0.000363102	-0.0186502	0	0.821722	-0.166667	22.1389	23.8333
G	3	4	1.09599	0.390688	0.387947	0.845891	0.334225	0.634941	0.120534	61.397	1.23387	0.513416	1.09599	-0.0543478	22.2717	24.0326	44.837	22.3804	1.76087	20.8043	4.82609	0	0.00271636	0.206335	0.0553341	-0.25787	0	0	0	0.490693	0.00669814	0	0.0489772	0	0	-0.22699	0	0.235785	0.0094145	0.0520245	0.104311	-0.00296236	0	-0.072679	0	1.09599	-0.0543478	22.2717	24.0326
G	3	5	1.37665	0.511831	0.511727	0.892303	0.380197	0.700553	0.188344	61.2319	1.42475	0.513416	1.37665	-0.03	23.95	25.19	45.04	24.02	1.24	19.85	5.44	0	0.00193441	0.301371	0.12373	-0.395775	0	0	0	0.635823	0.00420454	0	0.0578285	0	0	-0.287714	0	0.295799	0.00613895	0.0922065	0.181558	-0.0557514	0	-0.0785488	0	1.37665	-0.03	23.95	25.19
G	3	6	1.65799	0.608031	0.608157	0.917814	0.405702	0.721412	0.209427	63.3432	1.6197	0.513416	1.65799	-0.296296	25.2315	25.9722	45.6667	25.537	0.740741	19.6944	4.48148	0	0.000725108	0.396316	0.132532	-0.542519	0	0	0	0.776811	0.00131972	0	0.0424161	0	0	-0.324958	0	0.336962	0.00204482	0.150833	0.174948	-0.10267	0	-0.0794749	0	1.65799	-0.296296	25.2315	25.9722
G	3	7	1.92789	0.641959	0.641788	0.894027	0.381308	0.693546	0.180657	65.8199	1.66839	0.513416	1.92789	0.233333	26.5	27.375	47.3	26.2833	0.875	19.925	2.85833	0	0.000926822	0.476814	0.0915132	-0.569785	0	0	0	0.812654	0.00143107	0	0.0191555	0	0	-0.309146	0	0.343983	0.00235789	0.21042	0.110669	-0.101115	0	-0.0427527	0	1.92789	0.233333	26.5	27.375
G	3	8	2.20797	0.641481	0.641417	0.775744	0.261191	0.716366	0.201748	60.3028	1.3484	0.513416	2.20797	0.431818	28.3485	29.697	49.2651	27.9318	1.34848	19.5682	1.36364	0	0.00265694	0.548188	0.0327834	-0.598548	0	0	-0.000325029	0.748346	0.00340358	0	0.0044894	0	0	-0.210455	-5.43583e-05	0.352092	0.00606052	0.339126	0.0372728	-0.202295	0	-0.00139233	-0.000379387	2.20797	0.431818	28.3485	29.697
G	6	2	0.547817	0.239248	0.23909	1.18314	0.159222	1.07274	0.0486715	38.1981	0.721683	1.02542	0.547817	0.828125	21.3906	30.2656	44.2656	20.5625	8.875	14	4.3125	0	0.0300014	0.069909	0.0274826	-0.0991536	0	0	0	0.427358	0.0441617	0	0.0478707	0	0	-0.0616182	0	0.328204	0.0741631	0.0180189	0.0753532	0	0	-0.00972811	0	0.547817	0.828125	21.3906	30.2656
G	6	3	0.818879	0.294496	0.294533	1.18938	0.165627	1.07219	0.048473	42.1826	0.863819	1.02542	0.818879	0.642857	22.7262	28.0119	42.4762	22.0952	5.28571	14.4643	7.05952	0	0.021198	0.0901048	0.0730198	-0.146374	0	0	0	0.537256	0.0257995	0	0.0793381	0	0	-0.0792194	0	0.390883	0.0469975	0.0255115	0.152358	-6.2779e-07	0	-0.0146261	0	0.818879	0.642857	22.7262	28.0119
G	6	4	1.09527	0.355809	0.352131	1.13709	0.113623	1.05341	0.0262646	44.8713	0.958371	1.02542	1.09527	-0.409091	22.5	24.1818	38.0114	22.9318	1.68182	13.8295	11.1023	0	0.00171745	0.0950437	0.188182	-0.222943	-1.68431e-05	0	0	0.566338	0.00413253	0	0.163853	0	-6.13952e-05	-0.0854956	0	0.343399	0.00584998	0.0274966	0.352035	-3.46842e-06	-7.82383e-05	-0.0179485	0	1.09527	-0.409091	22.5	24.1818
G	6	5	1.37292	0.459796	0.459841	1.20551	0.18174	1.06703	0.0433037	51.8562	1.26889	1.02542	1.37292	-0.192308	24.7885	25.7596	41.0481	25.0577	0.971154	15.2885	8.65385	0	0.00109584	0.173819	0.220921	-0.347905	0	0	0	0.769212	0.00229946	0	0.119043	0	0	-0.148566	0	0.421306	0.00339529	0.0587306	0.339965	0	0	-0.0334778	0	1.37292	-0.192308	24.7885	25.7596
G	6	6	1.65342	0.537472	0.538916	1.2523	0.228841	1.06557	0.0435554	56.5857	1.51397	1.02542	1.65342	0.375	26.7981	27.5288	43.1731	26.4423	0.730769	15.6442	8.00962	0	0.000812862	0.24135	0.275878	-0.4886	0	0	0	0.970756	0.00130669	0	0.122567	0	0	-0.199108	0	0.485598	0.00211955	0.0831512	0.398446	-0.00344221	0	-0.0409089	0	1.65342	0.375	26.7981	27.5288
G	6	7	1.92425	0.588826	0.588492	1.253	0.228716	1.04113	0.0165118	60.2002	1.62188	1.02542	1.92425	0.948276	29.1897	29.9138	46.1897	28.2414	0.724138	16.2759	5.38793	0	0.000620277	0.357216	0.211482	-0.557943	0	0	0	1.11731	0.000865818	0	0.0677918	0	0	-0.197916	0	0.560419	0.00148609	0.170068	0.279274	-0.00105238	0	-0.0107684	0	1.92425	0.948276	29.1897	29.9138
G	6	8	2.20485	0.547104	0.536137	1.07624	0.0520958	1.06287	0.0277557	50.557	1.11351	1.02542	2.20485	0.516129	31.5968	44.7097	47.1613	31.0887	13.1129	2.45161	2.87097	0	0.2819	0.0520201	0.0810846	-0.521962	0	0	0	1.00707	0.0802049	0	0.0183961	0	-0.000552708	-0.00729484	0	0.506393	0.361552	0.0447253	0.0994807	-0.0212898	0	0	0	2.20485	0.516129	31.5968	44.7097
G	9	2	0.548489	0.226034	0.226378	1.63375	0.100916	1.56188	0.0293871	27.2277	0.650113	1.53462	0.548489	1.33333	21.9	29.7667	40.8667	20.5667	7.86667	11.1	7.76667	0	0.0221968	0.0515549	0.0568496	-0.111825	0	0	0	0.587949	0.0608474	0	0.124567	0	0	-0.0401381	0	0.476124	0.0830442	0.01656	0.181417	0	0	-0.00514314	0	0.548489	1.33333	21.9	29.7667
G	9	3	0.815728	0.330464	0.330659	1.692	0.159555	1.56054	0.0282911	36.6733	0.996931	1.53462	0.815728	0.921053	22.6447	25.8158	40.4079	21.7237	3.17105	14.5921	8.80263	0	0.00674158	0.112357	0.125639	-0.192433	0	0	0	0.839405	0.0157935	0	0.159808	0	0	-0.0930166	0	0.646972	0.022535	0.033191	0.285447	0	0	-0.0138508	0	0.815728	0.921053	22.6447	25.8158
G	9	4	1.09964	0.407526	0.407569	1.74615	0.213886	1.59048	0.0582553	40.5481	1.23629	1.53462	1.09964	0.852273	25.1023	26.5454	40.8182	24.25	1.44318	14.2727	9.82954	0	0.00231506	0.137445	0.201967	-0.295911	0	0	0	1.03218	0.00508543	0	0.194981	0	0	-0.143335	0	0.736268	0.00740049	0.031722	0.396949	0	0	-0.0376112	0	1.09964	0.852273	25.1023	26.5454
G	9	5	1.38114	0.475304	0.475581	1.80138	0.269946	1.61035	0.0791945	44.013	1.49387	1.53462	1.38114	0.74	26.47	26.99	41.38	25.73	0.52	14.39	9.7	0	0.000126148	0.187844	0.266452	-0.412499	0	0	0	1.24035	0.000101932	0	0.22003	0	0	-0.198457	0	0.827854	0.00022808	0.0483821	0.486482	0	0	-0.0589955	0	1.38114	0.74	26.47	26.99
G	9	6	1.65443	0.519439	0.519108	1.73518	0.203578	1.56306	0.0311281	46.4289	1.52375	1.53462	1.65443	2.24074	29.5556	30.1944	43.3982	27.3148	0.638889	13.2037	9.34259	0	0.000523217	0.193381	0.299175	-0.502871	0	0	0	1.33749	0.000806379	0	0.199247	0	0	-0.144342	0	0.834654	0.0013296	0.0684301	0.498422	-3.78079e-05	0	-0.0193908	0	1.65443	2.24074	29.5556	30.1944
G	9	7	1.93092	0.515571	0.51601	1.59014	0.0588452	1.5309	5.31522e-05	42.7844	1.24864	1.53462	1.93092	0.879032	31.9435	36.8064	44.5726	31.0645	4.8629	7.76613	8.75	0	0.093634	0.129761	0.284372	-0.521886	0	0	0	1.32211	0.0343953	0	0.154514	0	-0.000176237	-0.038058	0	0.800292	0.127853	0.0917026	0.438886	-6.85712e-05	0	0	0	1.93092	0.879032	31.9435	36.8064
G	9	8	2.20339	0.464023	0.456864	1.5359	0.00507498	1.53957	0.00159016	37.2694	1.02486	1.53462	2.20339	0.471154	33.7212	37.7885	37.7885	33.2596	4.06731	0	14.0673	0	0.105617	0	0.316755	-0.537251	0	0	0	1.24077	0.0663851	0	0.236191	0	-0.000199513	0	0	0.704219	0.171802	0	0.552946	-0.000696001	0	0	0	2.20339	0.471154	33.7212	37.7885
H	-9	2	0.548971	0.0771228	0.0779775	0	1.53468	0	1.53554	9.11734	0.168558	1.53462	0.54919	0	0	12.0909	45.9545	0	0	33.8636	17.0682	0	0	0.0390407	0	0	0	0	-0.0369625	0	0	0	0	0	0	-0.493344	-0.210029	0	0	0	0	0	0	-0.454303	-0.246992	0.548971	-4.97727	-4.97727	12.0909
H	-9	3	0.81524	0.304312	0.304293	0.0547983	1.58725	0.0151552	1.54759	30.5064	0.777967	1.53462	0.81524	12.1477	18.5	20.5909	47.6932	6.35227	2.09091	27.1023	12.5341	0	0	0.174529	0	-0.0374523	-0.00292921	0	-0.131547	0.0308784	0	0	0	0	-0.00646218	-0.646515	-0.15039	0.0107721	0	5.41021e-05	0	-0.0173459	-0.00939139	-0.47204	-0.281938	0.81524	12.1477	18.5	20.5909
H	-9	4	1.09814	0.394325	0.394477	0.0577393	1.58838	0.0161261	1.54692	35.787	1.06954	1.53462	1.09814	12.5	20.19	21.13	48.78	7.69	0.94	27.65	12.07	0	0.000310717	0.30285	0	-0.0415579	-0.000964155	0	-0.239929	0.0289154	0.000390511	0	0	0	-0.00120155	-0.73068	-0.219661	0.00653533	0.000701228	0.000260304	0	-0.0191779	-0.0021657	-0.428091	-0.45959	1.09814	12.5	20.19	21.13
H	-9	5	1.37191	0.50175	0.501413	0.0801882	1.60911	0.0564537	1.58503	39.0201	1.37546	1.53462	1.37191	11.6296	19.2685	22.2222	48.787	7.63889	2.9537	26.5648	12.1481	0	0.00423081	0.468287	0	-0.046003	-0.000114138	0	-0.399432	0.0397157	0.0102356	0	0	0	-6.34918e-05	-0.828057	-0.293713	0.0160671	0.0144496	0.00543478	0	-0.0223544	-0.000160813	-0.365205	-0.693145	1.37191	11.6296	19.2685	22.2222
H	-9	6	1.64842	0.549399	0.549167	0.0392147	1.56737	0.0460217	1.57395	40.1107	1.47312	1.53462	1.64842	12.1833	18.3	21.0833	48.5917	6.11667	2.78333	27.5083	13.4667	0	0.0102762	0.580006	0	-0.0393389	-4.47549e-06	-8.17653e-06	-0.529314	0.0228627	0.00780399	2.14094e-05	0	0	0	-0.892237	-0.337623	0.00555404	0.0180783	0.014548	0	-0.0220302	-2.55447e-06	-0.326766	-0.866937	1.64842	12.1833	18.3	21.0833
H	-9	7	1.92346	0.600105	0.598434	0.0660646	1.59204	0.141499	1.66581	36.7079	1.62389	1.53462	1.92346	11.35	15.2	22.4667	47.925	3.85	7.26667	25.4583	13.475	0	0.0400696	0.751415	0	-0.0393918	0	0	-0.725861	0.0205381	0.0482039	0	0	0	0	-0.964965	-0.42682	0.00872339	0.0882735	0.0443476	0	-0.027577	0	-0.257898	-1.15268	1.92346	11.35	15.2	22.4667
H	-9	8	2.19812	0.65065	0.650597	0.0658864	1.59063	0.186524	1.71121	35.8032	1.77666	1.53462	2.19812	11.1406	14.8281	22.0469	47.5547	3.6875	7.21875	25.5078	13.6562	0	0.0658417	0.903193	0	-0.0525223	0	0	-0.857621	0.0223959	0.055709	0	0	0	0	-1.04271	-0.486939	0.00555852	0.121551	0.0631435	0	-0.0356848	0	-0.202658	-1.34456	2.19812	11.1406	14.8281	22.0469
H	-6	2	0.556703	0.23059	0.229994	0.0165246	1.04255	0.00162652	1.02706	32.2258	0.489419	1.02542	0.556703	5.625	11.4375	23.875	48.4219	5.8125	6.35938	24.5469	21.2812	0	0	0.111571	0	-0.0369693	-0.0112583	0	-0.0905344	0.0130695	0	0	3.86051e-05	0	-0.0330498	-0.371018	-0.106982	0.000610567	0	0.000898707	0	-0.0245103	-0.0443082	-0.260346	-0.197478	0.556703	5.35938	11.1719	23.875
H	-6	3	0.820374	0.309318	0.30912	0.0781353	1.10294	0.00615121	1.03076	42.2852	0.788395	1.02542	0.820374	5.15	16.825	22.8625	48.6375	11.675	6.0375	25.775	9.3375	0	0	0.182057	0	-0.0986011	-0.0124547	0	-0.0913183	0.0522532	0	0	0	0	-0.0285208	-0.504697	-0.0785105	0.00423266	0	0	0	-0.0505805	-0.0409755	-0.32264	-0.169829	0.820374	5.15	16.825	22.8625
H	-6	4	1.1012	0.397062	0.397005	0.11248	1.13585	0.0151387	1.03845	48.3986	1.07229	1.02542	1.1012	6.8125	20.4167	21.6146	47.9271	13.6042	1.19792	26.3125	9.44792	0	2.92757e-05	0.277091	0	-0.121798	-0.000901009	0	-0.163144	0.0797526	4.60488e-05	0	0	0	-0.00198927	-0.579381	-0.118052	0.00926482	7.53245e-05	3.10238e-05	0	-0.0513097	-0.00289028	-0.302321	-0.281196	1.1012	6.8125	20.4167	21.6146
H	-6	5	1.37718	0.493991	0.493425	0.170289	1.19209	0.0785411	1.09978	49.8782	1.3223	1.02542	1.37718	8.55556	21.713	23.1204	48.6111	13.1574	1.40741	25.4907	9.7963	0	0.00177929	0.389878	0	-0.129782	-0.000102203	0	-0.262993	0.126749	0.00325855	0	0	0	-0.000137415	-0.655303	-0.158375	0.0494734	0.00503784	0.00226165	0	-0.0525065	-0.000239618	-0.267687	-0.421368	1.37718	8.55556	21.713	23.1204
H	-6	6	1.65001	0.559666	0.559193	0.159952	1.18056	0.0970043	1.11714	50.641	1.45	1.02542	1.65001	9.13793	21.0517	24.0086	49.2845	11.9138	2.9569	25.2759	10.3621	0	0.00628289	0.538618	0	-0.121198	0	0	-0.410328	0.128279	0.0135514	0	0	0	0	-0.735895	-0.206862	0.0601604	0.0198343	0.00726589	0	-0.0530785	0	-0.204543	-0.61719	1.65001	9.13793	21.0517	24.0086
H	-6	7	1.91756	0.613002	0.613125	0.147422	1.16685	0.127561	1.14712	49.8083	1.51048	1.02542	1.91756	9.30833	18.6083	24.075	49.2917	9.3	5.46667	25.2167	10.5833	0	0.0182485	0.656635	0	-0.111093	0	0	-0.522559	0.10228	0.0412404	0	0	0	0	-0.791383	-0.232029	0.0472237	0.0594889	0.018426	0	-0.0560372	0	-0.153175	-0.754588	1.91756	9.30833	18.6083	24.075
H	-6	8	2.19706	0.647135	0.646785	0.118	1.13613	0.16814	1.18592	46.8306	1.53211	1.02542	2.19706	9.5625	18.1016	23.7188	48.7891	8.53906	5.61719	25.0703	11.5	0	0.0278641	0.775233	0	-0.114626	0	0	-0.643026	0.0868745	0.0408404	0	0	0	0	-0.793917	-0.282549	0.0345223	0.0687044	0.0683597	0	-0.0622737	0	-0.0870441	-0.925575	2.19706	9.5625	18.1016	23.7188
H	-3	2	0.550653	0.203291	0.199797	0.0739553	0.588452	0.0421415	0.553144	44.1389	0.466434	0.513416	0.550653	-1.52083	13.25	24.625	46.8125	14.7708	11.375	22.1875	2.125	0	0	0.0926159	0.002352	-0.0691802	-0.0221052	0	-0.00189609	0.0308273	0.000326154	0	0.00273591	-0.000577882	-0.0454278	-0.220196	-0.000784606	0.00447418	0	0.00295443	0.00508791	-0.043405	-0.0672068	-0.130535	-0.0026807	0.550653	-1.52083	13.25	24.625
H	-3	3	0.817601	0.300463	0.300426	0.134867	0.649258	0.00931189	0.523667	61.4941	0.846755	0.513416	0.817601	-0.35	17.8875	23.6375	48.8375	18.2625	5.75	25.2	2.1625	0	0	0.177137	0.000170533	-0.161681	-0.01137	0	-0.0111683	0.0830394	0	4.8527e-06	0.000143642	0	-0.0237665	-0.341097	-0.00586585	0.0021027	0	0.00182296	0.000314174	-0.0807443	-0.0351366	-0.165779	-0.0170342	0.817601	-0.35	17.8875	23.6375
H	-3	4	1.09295	0.381394	0.381889	0.218674	0.732304	0.0401674	0.554293	65.3066	1.12677	0.513416	1.09295	1.83696	20.9239	22.9348	48.3804	19.087	2.01087	25.4457	4.67391	0	0	0.257753	0	-0.217436	-0.00216474	0	-0.0568184	0.144503	0	0	0	0	-0.00503428	-0.440014	-0.0280258	0.0224379	0	0.000355557	0	-0.0953707	-0.00719901	-0.182616	-0.0848442	1.09295	1.83696	20.9239	22.9348
H	-3	5	1.37311	0.454661	0.454486	0.26406	0.776182	0.0884241	0.600371	64.7193	1.29502	0.513416	1.37311	4.31482	22.2778	22.9074	48.6296	17.963	0.62963	25.7222	5.84259	0	0.000211543	0.356334	0	-0.230528	-5.73628e-05	0	-0.118136	0.202093	0.000383605	0	0	0	-8.31005e-05	-0.497241	-0.0452559	0.0675184	0.000595148	0.00311763	0	-0.0959534	-0.000140463	-0.144025	-0.163392	1.37311	4.31482	22.2778	22.9074
H	-3	6	1.65554	0.513865	0.513886	0.261692	0.772737	0.122162	0.633227	63.4031	1.36309	0.513416	1.65554	5.91071	22.7232	24.3929	49.4196	16.8125	1.66964	25.0268	6.33036	0	0.00254094	0.451417	0	-0.239746	0	0	-0.179672	0.214153	0.00461655	0	0	0	0	-0.54473	-0.0595494	0.0874835	0.00715749	0.0169912	0	-0.113076	0	-0.110305	-0.239222	1.65554	5.91071	22.7232	24.3929
H	-3	7	1.92165	0.583773	0.58382	0.274461	0.78432	0.189999	0.699906	60.0394	1.4072	0.513416	1.92165	6.86667	22.2667	25.3083	49.4583	15.4	3.04167	24.15	7.01667	0	0.00795433	0.547036	0	-0.229609	0	0	-0.280886	0.234523	0.0160283	0	0	0	0	-0.583525	-0.0841536	0.121482	0.0239827	0.0425056	0	-0.116569	0	-0.0789942	-0.36504	1.92165	6.86667	22.2667	25.3083
H	-3	8	2.20258	0.609858	0.609016	0.228324	0.737336	0.241768	0.749939	54.5939	1.28661	0.513416	2.20258	7.33594	21.3281	25.5469	49.2812	13.9922	4.21875	23.7344	8.10156	0	0.0131778	0.602847	0	-0.219317	0	0	-0.3875	0.203599	0.0289063	0	0	0	0	-0.55128	-0.112842	0.107816	0.0420842	0.0925049	0	-0.123534	0	-0.0409382	-0.500342	2.20258	7.33594	21.3281	25.5469
H	0	2	0.551273	0.178679	0.181402	0.387051	0.389087	0.260819	0.265579	53.6007	0.622744	0	0.551273	-1.125	20.4722	24.0694	45.2639	21.6111	3.59722	21.1944	4.55556	0	0	0.0661782	0.00900659	-0.0722081	-0.00299682	0	0	0.119529	0	0	0.0294243	0	-0.00733501	-0.136681	0	0.0573292	0	0.00303958	0.0384309	-0.010008	-0.0103318	-0.0735422	0	0.551273	-1.125	20.4722	24.0694
H	0	3	0.820864	0.252712	0.252676	0.335419	0.33682	0.140241	0.141605	76.0528	0.899227	0	0.820864	-0.284091	22.375	24.4546	47.0227	22.7273	2.07954	22.5682	1.80682	0	0	0.126057	0.00422679	-0.123499	-0.00139846	0	0	0.166714	0	0	0.00471115	0	-0.003339	-0.152715	0	0.0497627	0	0.0115437	0.00893794	-0.00654766	-0.00473746	-0.0382014	0	0.820864	-0.284091	22.375	24.4546
H	0	4	1.10453	0.333778	0.333925	0.380278	0.381437	0.16698	0.168285	76.5874	1.095	0	1.10453	-0.40625	23.4167	24.75	47.9271	23.8333	1.33333	23.1771	1.10417	0	0.000198054	0.225448	0.0021446	-0.203539	-0.00103546	0	-0.00114074	0.239347	0.000325034	0	0.00123751	0	-0.00183088	-0.230219	-0.000972358	0.0596134	0.000523088	0.0343053	0.00338211	-0.0238047	-0.00286634	-0.0390763	-0.0021131	1.10453	-0.40625	23.4167	24.75
H	0	5	1.38243	0.40864	0.408646	0.41235	0.412785	0.198404	0.198845	75.8247	1.2458	0	1.38243	-0.230769	24.3558	24.9712	48.7885	24.6154	0.615385	23.8173	1.23077	0	0.000260081	0.313708	0.000232849	-0.289669	0	0	-0.00584922	0.310584	0.00042072	0	0.000154926	0	0	-0.283641	-0.0026558	0.0921651	0.000680801	0.0609285	0.000387775	-0.0712498	0	-0.0308614	-0.00850502	1.38243	-0.230769	24.3558	24.9712
H	0	6	1.66574	0.466602	0.465963	0.432088	0.431675	0.268641	0.267588	70.1563	1.26201	0	1.66574	0.875	24.2679	25.5536	48.9821	23.3929	1.28571	23.4286	1.83036	0	0.0014154	0.393792	0	-0.364511	0	0	-0.0181003	0.360885	0.00262304	0	0	0	0	-0.334011	-0.00615212	0.137078	0.00403844	0.0909933	0	-0.140704	0	-0.0312123	-0.0242524	1.66574	0.875	24.2679	25.5536
H	0	7	1.937	0.527898	0.527603	0.441982	0.440247	0.350511	0.348481	63.9311	1.2372	0	1.937	2.62097	24.4194	26.6452	49.6694	21.7984	2.22581	23.0242	2.45161	0	0.00501724	0.478753	0	-0.415107	0	0	-0.0440908	0.39437	0.00894461	0	0	0	0	-0.376578	-0.0128148	0.181756	0.0139618	0.128268	0	-0.202492	0	-0.0260931	-0.0569055	1.937	2.62097	24.4194	26.6452
H	0	8	2.21392	0.584854	0.584735	0.426345	0.423161	0.441194	0.437891	56.4342	1.12379	0	2.21392	3.76562	24.5312	27.6484	49.7266	20.7656	3.11719	22.0781	3.26562	0	0.00914034	0.534375	0	-0.428272	0	0	-0.0935955	0.400437	0.0186708	0	0	0	0	-0.358748	-0.0237585	0.225363	0.0278111	0.18558	0	-0.253198	0	-0.00995334	-0.117354	2.21392	3.76562	24.5312	27.6484
H	3	2	0.558546	0.179893	0.180439	0.692843	0.181412	0.584931	0.0740451	46.5911	0.60373	0.513416	0.558546	-0.2	22.9833	25.15	44.5667	23.2	2.16667	19.4167	6.13333	0	0.000575307	0.0708212	0.0300838	-0.0826353	-0.000937998	0	0	0.253461	0.000503342	4.76353e-05	0.0697245	0	-0.000685409	-0.0656657	0	0.171123	0.00107237	0.0175279	0.0998082	-0.000296702	-0.00161712	-0.0123248	0	0.558546	-0.2	22.9833	25.15
H	3	3	0.826811	0.253317	0.253095	0.706958	0.195662	0.580282	0.0687641	53.9128	0.800718	0.513416	0.826811	-0.2125	23.725	24.8	43.2	23.9625	1.075	18.4	6.225	0	0.0001977	0.106931	0.0527318	-0.160651	-0.000486241	0	0	0.321545	0.000225466	0	0.0740265	0	-0.00074985	-0.0968705	0	0.161238	0.000423165	0.0326154	0.126758	-0.000344666	-0.00123609	-0.0225549	0	0.826811	-0.2125	23.725	24.8
H	3	4	1.10885	0.331227	0.330918	0.736949	0.225618	0.591851	0.0802112	58.6308	0.995934	0.513416	1.10885	0.125	24.7386	25.3523	43.2614	24.6818	0.613636	17.9091	6.59091	0	0.000121566	0.142358	0.101115	-0.235072	-0.000102242	0	0	0.419898	0.000289099	0	0.0738509	0	-0.000171764	-0.127956	0	0.184925	0.000410665	0.0482736	0.174966	-9.88891e-05	-0.000274006	-0.0338714	0	1.10885	0.125	24.7386	25.3523
H	3	5	1.37808	0.401419	0.401066	0.74878	0.236949	0.605717	0.0935332	60.8771	1.12521	0.513416	1.37808	0.25	24.9135	25.7788	43.2885	24.7019	0.865385	17.5096	6.51923	0	0.000273926	0.18341	0.142353	-0.308049	-0.000208101	0	0	0.502955	0.000529012	0	0.069418	0	-0.000528413	-0.161236	0	0.197208	0.000802938	0.0668978	0.211771	-0.00230196	-0.000736514	-0.0447237	0	1.37808	0.25	24.9135	25.7788
H	3	6	1.6585	0.468619	0.468953	0.758464	0.246338	0.626288	0.114497	61.8688	1.22473	0.513416	1.6585	-0.305556	24.8518	25.7593	44.0648	25.1944	0.907407	18.3056	5.25926	0	0.000739809	0.271061	0.152093	-0.389118	0	0	0	0.58734	0.00159372	0	0.0453708	0	0	-0.194894	0	0.233673	0.00233352	0.119401	0.197464	-0.0354506	0	-0.0432342	0	1.6585	-0.305556	24.8518	25.7593
H	3	7	1.92704	0.5265	0.52653	0.735862	0.222742	0.646877	0.133786	61.1716	1.22769	0.513416	1.92704	0.558333	26.1083	27.5167	46.0167	25.5583	1.40833	18.5	4.45	0	0.00213041	0.350471	0.147471	-0.454996	0	0	0	0.621773	0.00415955	0	0.0260672	0	0	-0.192216	0	0.247654	0.00628996	0.181697	0.173538	-0.0808763	0	-0.0234417	0	1.92704	0.558333	26.1083	27.5167
H	3	8	2.20849	0.585064	0.584755	0.674601	0.160139	0.720254	0.205482	53.7492	1.03637	0.513416	2.20849	0.34375	26.625	28.8594	46.7422	26.3359	2.23438	17.8828	3.70312	0	0.00460354	0.42877	0.114411	-0.573886	0	0	0	0.626258	0.00968129	0	0.0138292	0	0	-0.140378	0	0.292679	0.0142848	0.289051	0.12824	-0.240307	0	-0.000659071	0	2.20849	0.34375	26.625	28.8594
H	6	2	0.548803	0.203557	0.203596	1.14593	0.12269	1.06187	0.0386719	34.3348	0.627217	1.02542	0.548803	0.466667	23.6833	30.2167	42.5167	23.2167	6.53333	12.3	8.88333	0	0.00667908	0.0574098	0.0609384	-0.110048	-0.000689067	0	0	0.421742	0.0137957	2.60642e-07	0.147881	0	-0.000189148	-0.0467591	0	0.311912	0.0204711	0.0178205	0.20882	-0.000217186	-0.000874555	-0.00716948	0	0.548803	0.466667	23.6833	30.2167
H	6	3	0.820288	0.257562	0.257866	1.12474	0.101962	1.04193	0.0194594	39.0364	0.765227	1.02542	0.820288	0.0125	24.5375	27.3	41.45	24.5625	2.7625	14.15	8.6875	0	0.00264419	0.0700967	0.094909	-0.171542	0	0	0	0.496195	0.0051266	0	0.131951	0	0	-0.0414076	0	0.324657	0.00777079	0.0310749	0.22686	-4.11569e-06	0	-0.00238589	0	0.820288	0.0125	24.5375	27.3
H	6	4	1.09598	0.34229	0.342328	1.12155	0.0984462	1.04008	0.0170126	44.4894	0.943699	1.02542	1.09598	-0.206522	24.837	26.6848	39.413	25.0543	1.84783	12.7283	9.82609	0	0.00183177	0.0870699	0.173023	-0.262015	0	0	0	0.599971	0.00361373	0	0.148226	0	0	-0.0525362	0	0.337956	0.00544551	0.0376787	0.321249	0	0	-0.00314492	0	1.09598	-0.206522	24.837	26.6848
H	6	5	1.37535	0.395369	0.395645	1.15508	0.131973	1.05008	0.0272492	48.138	1.09911	1.02542	1.37535	0.25	25.57	27.16	40.51	25.44	1.59	13.35	9.27	0	0.00180592	0.122741	0.213585	-0.326908	0	0	0	0.731067	0.00376485	0	0.136768	0	0	-0.0846367	0	0.404159	0.00557077	0.0494698	0.350353	0	0	-0.0113656	0	1.37535	0.25	25.57	27.16
H	6	6	1.65519	0.453318	0.453616	1.15183	0.128466	1.05095	0.0278827	50.6502	1.18886	1.02542	1.65519	0.482143	26.3304	27.7768	41.1518	25.9018	1.44643	13.375	9.01786	0	0.00206735	0.150588	0.271862	-0.393241	0	0	0	0.801669	0.00399865	0	0.134434	0	0	-0.0996307	0	0.408533	0.006066	0.0657819	0.406296	-0.000104686	0	-0.0148251	0	1.65519	0.482143	26.3304	27.7768
H	6	7	1.92699	0.502831	0.502671	1.10518	0.0811828	1.03775	0.0135913	52.0215	1.19638	1.02542	1.92699	0.782258	28.5403	29.4919	40.5564	27.7581	0.951613	11.0645	9.79839	0	0.00087312	0.147003	0.334931	-0.45069	-5.06291e-05	0	0	0.852652	0.00155779	0	0.127204	0	-0.000126927	-0.0621218	0	0.403418	0.00243091	0.087988	0.462135	-0.00145553	-0.000177556	-0.00310692	0	1.92699	0.782258	28.5403	29.4919
H	6	8	2.20647	0.552312	0.551858	1.06811	0.0437303	1.04923	0.0243916	51.5419	1.1691	1.02542	2.20647	0.439394	28.9318	30.2273	39.8712	28.4924	1.29546	9.64394	10.3864	0	0.00236546	0.149676	0.379137	-0.516473	-3.6409e-05	0	0	0.863365	0.00279169	0	0.120209	0	-7.79454e-05	-0.0403995	0	0.37868	0.00515714	0.110121	0.499346	-0.0317884	-0.000114354	-0.000844584	0	2.20647	0.439394	28.9318	30.2273
H	9	2	0.548518	0.193532	0.193875	1.61708	0.0850048	1.55427	0.0225428	24.5021	0.59153	1.53462	0.548518	0.383333	23.4167	33.75	42.7667	23.05	10.3333	9.01667	8.15	0	0.0181343	0.041138	0.0583443	-0.114524	0	0	0	0.590731	0.0413834	0	0.170262	0	0	-0.0332351	0	0.476208	0.0595177	0.0139097	0.228606	0	0	-0.00600678	0	0.548518	0.383333	23.4167	33.75
H	9	3	0.816689	0.254988	0.255135	1.59379	0.0621962	1.53946	0.00801166	28.5308	0.738188	1.53462	0.816689	0.5125	24.575	30.3625	39.925	24.1	5.7875	9.5625	10.1	0	0.0154017	0.0483978	0.116284	-0.172551	0	0	0	0.684878	0.0261047	0	0.182265	0	0	-0.021097	0	0.512326	0.0415064	0.0273008	0.298549	0	0	0	0	0.816689	0.5125	24.575	30.3625
H	9	4	1.09896	0.324724	0.324339	1.60245	0.0703409	1.54198	0.00949045	33.1664	0.904933	1.53462	1.09896	0.380435	26.163	29.413	38.6522	25.7935	3.25	9.23913	11.1304	0	0.00594072	0.0617223	0.193583	-0.245859	0	0	0	0.841454	0.0113215	0	0.201621	0	0	-0.0305954	0	0.595596	0.0172622	0.0316294	0.395204	0	0	-0.000502536	0	1.09896	0.380435	26.163	29.413
H	9	5	1.38185	0.382849	0.383042	1.57891	0.0468577	1.53495	0.00308792	35.6833	1.00155	1.53462	1.38185	0.653846	27.7596	29.9135	38.1923	27.125	2.15385	8.27885	11.8942	0	0.00297002	0.061147	0.272392	-0.334647	0	0	0	0.945205	0.00579868	0	0.218501	0	0	-0.0279557	0	0.610558	0.0087687	0.0340321	0.490893	0	0	-0.000840854	0	1.38185	0.653846	27.7596	29.9135
H	9	6	1.65522	0.44945	0.449099	1.56316	0.0312245	1.53286	0.000575722	38.4576	1.10069	1.53462	1.65522	0.883929	29.4375	33.3393	40.2589	28.5536	3.90179	6.91964	10	0	0.0627214	0.0740986	0.304399	-0.401714	0	0	0	1.03999	0.0347271	0	0.185642	0	-0.000154896	-0.0235473	0	0.638278	0.0972936	0.0505941	0.490041	-4.56002e-06	0	-4.28768e-05	0	1.65522	0.883929	29.4375	33.3393
H	9	7	1.93043	0.497661	0.49694	1.53819	0.00590166	1.53301	0	39.5774	1.09626	1.53462	1.93043	0.782258	29.2581	32.3226	35.5323	28.4758	3.06452	3.20968	14.8548	0	0.0487591	0.0419483	0.406196	-0.442381	0	0	0	1.0667	0.0278947	0	0.202204	-2.70883e-06	-1.76222e-06	-0.00733016	-0.000268906	0.624329	0.076652	0.0346181	0.608132	-1.14034e-05	0	0	-6.85732e-07	1.93043	0.782258	29.2581	32.3226
H	9	8	2.20427	0.520201	0.515714	1.53301	0.000466345	1.53853	0.00149551	40.0246	1.06389	1.53462	2.20427	0.71875	29.8438	29.9766	30.3828	29.125	0.132812	0.40625	19.9766	0	0.000493868	0.00576629	0.507603	-0.458588	0	0	0	1.09074	0.000328591	0	0.249986	0	0	-0.0008056	0	0.634463	0.00082246	0.00496069	0.757589	-0.00230907	0	0	0	2.20427	0.71875	29.8438	29.9766
I	-9	2	0.550456	0.325129	0.331605	0.054586	1.58851	0.0150976	1.5555	31.6778	0.784195	1.53462	0.550456	11.9	19.3667	23.9167	49.4833	7.46667	2.98333	25.5667	15.3833	2.89007e-08	0.000103162	0.117486	3.15141e-05	-0.0282463	-0.00294047	0	-0.0850957	0.0221378	0.000312181	0	0.000233749	0	-0.0076621	-0.428792	-0.107487	0.00723536	0.000415343	0.000533698	0	-0.0133438	-0.0106026	-0.31184	-0.192317	0.550456	11.7167	19.1833	23.9167
I	-9	3	0.816531	0.451885	0.463066	0.207834	1.73853	0.116401	1.65828	37.9902	1.26086	1.53462	0.816531	10.3864	22.5568	24.25	49.9659	12.1705	1.69318	25.7159	10.2159	0	0.00165928	0.250864	0	-0.0581832	-0.000119605	0	-0.163754	0.0967085	0.00420489	0	0	0	-0.0001526	-0.65771	-0.144623	0.0526129	0.00586417	0.00108827	0	-0.0140876	-0.000272205	-0.407934	-0.308378	0.816629	10.3864	22.5568	24.25
I	-9	4	1.09438	0.60953	0.60981	0.337688	1.86372	0.294152	1.82047	38.1908	1.63141	1.53462	1.09438	10.6827	21.9904	27.25	49.9327	11.3077	5.25962	22.6827	10.8173	0	0.0112346	0.428416	0	-0.0621968	0	0	-0.342239	0.147889	0.0436226	0	0	0	0	-0.796315	-0.272563	0.100395	0.0548572	0.00750464	0	-0.0147026	0	-0.375404	-0.614803	1.09438	10.6827	21.9904	27.25
I	-9	5	1.37232	0.708768	0.709044	0.334447	1.8588	0.34051	1.86514	38.9168	1.85612	1.53462	1.37232	10.5179	20.2321	27.0536	50.0982	9.71429	6.82143	23.0446	10.8214	0	0.0225466	0.614448	0	-0.0606416	0	0	-0.503425	0.145909	0.0773899	0	0	0	0	-0.952391	-0.323162	0.102598	0.0999364	0.0157836	0	-0.0173306	0	-0.353726	-0.826587	1.37232	10.5179	20.2321	27.0536
I	-9	6	1.65533	0.759825	0.760164	0.265146	1.78967	0.308734	1.83359	40.0455	1.99557	1.53462	1.65533	10.5917	17.5583	25.8417	49.0833	6.96667	8.28333	23.2417	11.4083	0	0.0389224	0.772705	0	-0.0646334	0	0	-0.661815	0.083545	0.103802	0	0	0	0	-1.00519	-0.389897	0.0451631	0.142725	0.0257852	0	-0.0262515	0	-0.258266	-1.05171	1.65533	10.5917	17.5583	25.8417
I	-9	7	1.92133	0.783244	0.783203	0.223409	1.74737	0.309589	1.83351	39.3731	2.1496	1.53462	1.92133	10.1855	16.2823	24.7016	47.8387	6.09677	8.41935	23.1371	12.3307	0	0.0541176	0.94304	0	-0.0623053	0	0	-0.847418	0.0698159	0.104111	0	0	0	0	-1.07224	-0.476908	0.0376305	0.158228	0.0418059	0	-0.0301199	0	-0.171008	-1.32433	1.92133	10.1855	16.2823	24.7016
I	-6	2	0.553894	0.275553	0.269212	0.139922	1.16755	0.0653425	1.08663	37.7316	0.693825	1.02542	0.553894	0.25	9.3	20.375	47.45	9.05	11.075	27.075	1.725	0	8.36659e-05	0.110559	0.00117829	-0.0345654	-0.0383464	0	-0.00311269	0.0386341	0.00085321	0	0.00200937	-0.000613081	-0.0313351	-0.464612	-0.00706016	0.0208466	0.000456265	0.000355923	0.00318766	-0.017391	-0.0692009	-0.354409	-0.0101729	0.553894	0.25	9.3	20.375
I	-6	3	0.824177	0.424456	0.425967	0.201991	1.22638	0.0584184	1.08431	49.8297	1.18278	1.02542	0.824177	6.64773	21.1818	22.8068	48.875	14.5341	1.625	26.0682	6.5	0	2.38525e-05	0.220138	0	-0.103206	-0.00144128	0	-0.0877524	0.0969287	4.00135e-05	0	0	0	-0.00345955	-0.557852	-0.0622883	0.0273616	6.3866e-05	3.68997e-05	0	-0.0336387	-0.00490083	-0.337751	-0.150041	0.824108	6.64773	21.1818	22.8068
I	-6	4	1.09348	0.571824	0.572321	0.293341	1.31614	0.171546	1.19485	50.4253	1.51833	1.02542	1.09348	8.24038	22.375	24.1346	48.9327	14.1346	1.75961	24.7981	9.09615	0	0.00217478	0.369457	0	-0.112858	0	0	-0.245549	0.151155	0.00503755	0	0	0	0	-0.650378	-0.13737	0.0763834	0.00721233	0.00185177	0	-0.0380862	0	-0.282773	-0.382919	1.09348	8.24038	22.375	24.1346
I	-6	5	1.37308	0.722638	0.722369	0.351147	1.37243	0.238639	1.25965	52.7292	1.8316	1.02542	1.37308	9.11111	23.1204	25.6759	50.0185	14.0093	2.55556	24.3426	9.40741	0	0.0055349	0.579766	0	-0.14198	0	0	-0.396521	0.215566	0.0128592	0	0	0	0	-0.831896	-0.182728	0.123107	0.0183941	0.00555546	0	-0.0495202	0	-0.257686	-0.579249	1.37308	9.11111	23.1204	25.6759
I	-6	6	1.65723	0.815082	0.81463	0.354686	1.37566	0.29161	1.31214	52.242	1.97601	1.02542	1.65723	9.31897	21.7845	26.4052	49.9397	12.4655	4.62069	23.5345	9.31897	0	0.0152831	0.74425	0	-0.142548	0	0	-0.527026	0.226001	0.0437461	0	0	0	0	-0.918248	-0.215627	0.138637	0.0590292	0.0164002	0	-0.0551845	0	-0.190397	-0.742653	1.65723	9.31897	21.7845	26.4052
I	-6	7	1.92062	0.87612	0.876302	0.344257	1.36511	0.326763	1.3478	51.619	2.09496	1.02542	1.92062	9.19355	21.9113	26.2177	49.3306	12.7177	4.30645	23.1129	9.81452	0	0.0184341	0.894222	0	-0.163877	0	0	-0.632719	0.255775	0.04214	0	0	0	0	-0.973643	-0.251227	0.161572	0.060574	0.0400016	0	-0.0696747	0	-0.119422	-0.883947	1.92062	9.19355	21.9113	26.2177
I	-6	8	2.19458	0.856408	0.856708	0.242007	1.25988	0.36948	1.38765	45.3152	1.8866	1.02542	2.19458	10.0074	18.7427	25.7868	49.3456	8.73529	7.04412	23.5588	10.9044	0	0.0264532	0.959135	0	-0.115939	0	0	-0.758216	0.133408	0.092928	0	0	0	0	-0.901781	-0.294312	0.0825226	0.119381	0.114503	0	-0.0650531	0	-0.0571485	-1.05253	2.19458	10.0074	18.7427	25.7868
I	-3	2	0.547333	0.248236	0.248419	0.270822	0.786026	0.236598	0.751985	36.275	0.57409	0.513416	0.547333	-2.04167	7.41667	22.125	44.625	9.45833	14.7083	22.5	3.91667	0	0	0.0990358	0.0163458	-0.0405094	-0.0561432	0	0	0.0580214	0.00218656	0	0.031598	-0.00112519	-0.059387	-0.334284	0	0.0366478	0	0.00365233	0.0479438	-0.020261	-0.113344	-0.238901	0	0.547333	-2.04167	7.41667	22.125
I	-3	3	0.817761	0.345152	0.343083	0.256798	0.772678	0.124347	0.638159	55.5531	0.953233	0.513416	0.817716	-0.235294	17.3088	24.6177	47.8382	17.5735	7.30882	23.2206	1.57353	0	0	0.174228	0.00846693	-0.128098	-0.0251634	0	-0.000545914	0.103956	0.000117801	0	0.00592547	0	-0.021809	-0.39933	-0.000159951	0.0290561	0	0.012673	0.0143924	-0.0531985	-0.0468546	-0.237775	-0.000705865	0.817716	-0.235294	17.3088	24.6177
I	-3	4	1.10071	0.574821	0.580514	0.329318	0.842793	0.136554	0.655722	66.0474	1.53829	0.513416	1.10071	4.34524	23.9881	24.5476	50.4167	19.6429	0.559524	25.8691	4.67857	0	7.37166e-05	0.359168	0	-0.243993	-9.88584e-05	0	-0.103495	0.192808	0.000116997	0	0	0	-0.000186126	-0.527937	-0.0163535	0.0603578	0.000190714	0.0138035	0	-0.111543	-0.000284984	-0.182573	-0.119848	1.10071	4.34524	23.9881	24.5476
I	-3	5	1.37136	0.690125	0.690538	0.400116	0.912523	0.237729	0.750548	63.3344	1.74053	0.513416	1.37136	5.12037	23.3889	24.2963	49.6389	18.2685	0.907407	25.3426	6.21296	0	0.000919051	0.521907	0	-0.27999	0	0	-0.206895	0.28936	0.00184589	0	0	0	0	-0.635865	-0.0474342	0.125218	0.00276494	0.0502987	0	-0.115847	0	-0.164257	-0.254329	1.37136	5.12037	23.3889	24.2963
I	-3	6	1.65023	0.830882	0.830794	0.474524	0.985116	0.360632	0.871137	60.5494	1.93083	0.513416	1.65023	7.37069	25.3362	26.9483	50.8448	17.9655	1.61207	23.8966	6.87931	0	0.00351972	0.700003	0	-0.327611	0	0	-0.305872	0.38426	0.00637734	0	0	0	0	-0.763667	-0.0793307	0.195293	0.00989706	0.0832691	0	-0.138644	0	-0.146934	-0.385203	1.65023	7.37069	25.3362	26.9483
I	-3	7	1.91889	0.893393	0.893552	0.438063	0.947299	0.415808	0.925203	57.7324	1.87093	0.513416	1.91889	7.59375	24.7656	26.7344	50.4453	17.1719	1.96875	23.7109	7.09375	0	0.00569306	0.816843	0	-0.323839	0	0	-0.385817	0.364821	0.00954951	0	0	0	0	-0.770824	-0.0932591	0.194629	0.0152426	0.137856	0	-0.153646	0	-0.0918367	-0.479076	1.91889	7.59375	24.7656	26.7344
I	-3	8	2.1984	0.944775	0.944763	0.372694	0.879519	0.496263	1.00308	52.288	1.68634	0.513416	2.1984	7.52941	24.0515	26.3603	49.9853	16.5221	2.30882	23.625	7.84559	0	0.00689072	0.889889	0	-0.30722	0	0	-0.510201	0.335471	0.0149167	0	0	0	0	-0.722585	-0.11288	0.206369	0.0218075	0.20615	0	-0.178118	0	-0.0388453	-0.623082	2.1984	7.52941	24.0515	26.3603
I	0	2	0.55291	0.228705	0.228752	0.446712	0.44839	0.363051	0.364777	46.1232	0.653178	0	0.55291	-1.64583	19.2917	23.5417	42.5	20.9375	4.25	18.9583	4.79167	0	0	0.0810975	0.022733	-0.101714	-0.00427007	0	-0.000770722	0.130852	0	0	0.0646994	-0.000682154	-0.0193618	-0.180793	-0.00133074	0.0680549	0	0.00479181	0.0874324	-0.0395984	-0.0236319	-0.104487	-0.00210147	0.55291	-1.64583	19.2917	23.5417
I	0	3	0.820095	0.314479	0.316378	0.475139	0.477767	0.35654	0.361066	54.7108	0.899857	0	0.820095	-0.3375	21.35	24.2625	45.125	21.7125	2.9125	20.8625	4.475	0	2.7326e-05	0.139051	0.042115	-0.151879	-0.00356681	0	0	0.173903	5.38235e-05	0	0.0412042	0	-0.00984457	-0.262323	0	0.0567131	8.11495e-05	0.0352549	0.0833192	-0.0346889	-0.0134114	-0.158527	0	0.820257	-0.3375	21.35	24.2625
I	0	4	1.10163	0.4151	0.415347	0.441133	0.442992	0.248725	0.250832	70.8592	1.21924	0	1.10163	0.5	22.84	27.15	48.6	22.36	4.31	21.45	2.29	0	0	0.2346	0.0182812	-0.235911	-0.00876712	0	0	0.248235	0	0	0.0112595	0	-0.0173627	-0.275494	0	0.0332055	0	0.073601	0.0295408	-0.0208816	-0.0261299	-0.114495	0	1.10163	0.5	22.84	27.15
I	0	5	1.37532	0.618946	0.618924	0.514277	0.514574	0.38992	0.390196	65.5732	1.48766	0	1.37532	-0.413461	24.6058	24.9712	48.7981	25.0288	0.365385	23.8269	1.22115	0	0	0.438535	0.00843621	-0.472255	0	0	-0.000322235	0.38343	0	0	0.00310846	0	0	-0.396508	-8.84235e-05	0.112114	0	0.167729	0.0115447	-0.200939	0	-0.125702	-0.000410659	1.37532	-0.413461	24.6058	24.9712
I	0	6	1.65084	0.74358	0.752359	0.596613	0.595224	0.497423	0.504812	62.7213	1.68472	0	1.65084	2.20454	25.4318	26.1591	50.1932	23.2386	0.727273	24.0341	1.11364	0	0.000574278	0.618288	0	-0.546354	0	0	-0.0159642	0.46599	0.00093936	0	0	0	0	-0.50652	-0.00259595	0.196015	0.00151364	0.20618	0	-0.276379	0	-0.0944122	-0.0185602	1.65084	2.20454	25.4318	26.1591
I	0	7	1.92165	0.853981	0.854543	0.602011	0.599139	0.60848	0.60617	58.2591	1.66154	0	1.92165	3.54167	26.1	27.3583	50.5333	22.5583	1.25833	23.175	2.64167	0	0.00363699	0.712883	0	-0.624468	0	0	-0.079916	0.518775	0.00394533	0	0	0	0	-0.530446	-0.0110763	0.247679	0.00758232	0.232298	0	-0.353372	0	-0.0498614	-0.0909923	1.92167	3.54167	26.1	27.3583
I	0	8	2.20182	0.917362	0.917458	0.567475	0.562055	0.696053	0.690728	53.2236	1.51414	0	2.20182	3.42647	26.1544	27.5956	50.2721	22.7279	1.44118	22.6765	3.27206	0	0.0047812	0.791933	0	-0.681971	0	0	-0.126179	0.543247	0.00522123	0	0	0	0	-0.50626	-0.0202686	0.29351	0.0100024	0.305132	0	-0.432235	0	-0.0194593	-0.146448	2.20182	3.42647	26.1544	27.5956
I	3	2	0.555	0.21612	0.215561	0.712659	0.200587	0.656473	0.143842	40.4697	0.582046	0.513416	0.555	-1.70454	20.5227	25.2954	39.6818	22.2273	4.77273	14.3864	6.40909	0	0	0.0525153	0.0376332	-0.0960889	-0.00666322	0	0	0.197662	0	0	0.101062	0	-0.0174618	-0.111429	0	0.106979	0	0.0107444	0.138695	-0.00540584	-0.024125	-0.0696581	0	0.555	-1.70454	20.5227	25.2954
I	3	3	0.821811	0.280056	0.278989	0.749753	0.239242	0.639852	0.128274	50.4323	0.850926	0.513416	0.821811	0.6875	25.25	28.3625	45.1375	24.625	3.1125	16.775	6.0125	0	8.6079e-05	0.112245	0.0671371	-0.161856	-0.00349908	0	0	0.309892	0.000180319	0	0.0910551	0	-0.00902604	-0.149323	0	0.149518	0.000266398	0.0343567	0.158192	-0.00148208	-0.0125251	-0.0714341	0	0.821776	0.6875	25.25	28.3625
I	3	4	1.09518	0.367416	0.362821	0.75005	0.239377	0.647955	0.132687	54.6112	1.00457	0.513416	1.09518	0.71875	25.1562	27.8229	45.5208	24.4479	2.66667	17.6979	5.66667	1.09403e-06	4.04534e-05	0.140529	0.100955	-0.218594	-0.00299678	0	0	0.376101	0.000129331	0	0.0757831	0	-0.00800294	-0.17465	0	0.160401	0.000169784	0.0540286	0.176738	-0.00289254	-0.0109997	-0.0881493	0	1.09518	0.71875	25.1562	27.8229
I	3	5	1.37847	0.544832	0.544245	0.850548	0.338757	0.710252	0.197873	60.111	1.40722	0.513416	1.37847	-0.398148	24.4167	24.8056	45.713	24.8333	0.388889	20.9074	4.03704	0	0	0.307143	0.0874452	-0.397669	-9.60139e-05	0	0	0.547937	0	0	0.0383485	0	-0.000194755	-0.287633	0	0.197068	0	0.127402	0.125794	-0.0468001	-0.000290769	-0.107893	0	1.37847	-0.398148	24.4167	24.8056
I	3	6	1.65654	0.695759	0.695493	0.875753	0.362825	0.772746	0.259552	60.7425	1.60523	0.513416	1.65654	0.508621	26.5948	27.0776	47.931	26.0948	0.482759	20.8534	2.64655	0	0.000190164	0.469256	0.0915891	-0.550007	0	0	0	0.660621	0.000343255	0	0.0150207	0	0	-0.332413	0	0.262221	0.000533419	0.21557	0.10661	-0.151607	0	-0.078727	0	1.65654	0.508621	26.5948	27.0776
I	3	7	1.91947	0.775819	0.776168	0.871448	0.35862	0.831997	0.319518	58.6059	1.57956	0.513416	1.91947	0.203125	26.5938	27.7109	48.7578	26.5156	1.11719	21.0469	1.30469	0	0.00272522	0.567443	0.02955	-0.645002	0	0	0	0.717016	0.00293265	0	0.00473692	0	0	-0.326141	0	0.315882	0.00565788	0.27583	0.0342869	-0.243868	0	-0.0345271	0	1.91947	0.203125	26.5938	27.7109
I	3	8	2.19933	0.810063	0.810424	0.782214	0.269178	0.878327	0.365652	53.4079	1.31426	0.513416	2.19933	-0.114286	26.7643	28.4571	49.5071	26.9357	1.69286	21.05	0.714286	0	0.00637063	0.621842	0.00833127	-0.693339	0	0	-0.00152143	0.688542	0.00613996	0	0.00111126	0	0	-0.254797	-0.000252979	0.322861	0.0125106	0.368194	0.00944253	-0.327659	0	-0.00114814	-0.00177441	2.19933	-0.114286	26.7643	28.4571
I	6	2	0.551844	0.228807	0.233783	1.34059	0.317615	1.17167	0.153679	37.4708	0.83647	1.02542	0.551844	2	24.8077	28.75	45.7115	22.8077	3.94231	16.9615	4.40385	0	0.0031694	0.0747145	0.0103766	-0.113344	-0.000307499	0	-0.0010219	0.467182	0.0179157	0	0.063746	0	-0.000754798	-0.143834	-0.00183221	0.353913	0.0210851	0.00342231	0.0741226	-7.52729e-05	-0.0010623	-0.072542	-0.00285412	0.551844	2	24.8077	28.75
I	6	3	0.824514	0.333118	0.332938	1.2017	0.178101	1.06549	0.0417128	45.7754	0.987596	1.02542	0.824514	0.75	26.4211	29.6579	46.0132	25.6842	3.23684	16.3553	5.43421	0	0.00622144	0.1354	0.0604954	-0.210449	-0.000173689	0	0	0.605865	0.00690088	0	0.0762114	0	-0.000505748	-0.11596	0	0.395539	0.0131223	0.048661	0.136707	-0.000123455	-0.000679437	-0.0292212	0	0.824514	0.75	26.4211	29.6579
I	6	4	1.09977	0.447325	0.447078	1.26165	0.237952	1.08425	0.0603064	52.0969	1.31436	1.02542	1.09977	0.336956	25.8587	26.7717	44.6087	25.5543	0.913044	17.837	5.3913	0	0.000625042	0.188348	0.110456	-0.299152	-7.83019e-05	0	0	0.719425	0.00146312	0	0.0700973	0	-0.00018849	-0.176947	0	0.420319	0.00208816	0.0630379	0.180554	-4.55031e-05	-0.000266792	-0.0516371	0	1.09977	0.336956	25.8587	26.7717
I	6	5	1.3797	0.543838	0.544033	1.32248	0.298391	1.12404	0.100148	54.7799	1.55923	1.02542	1.3797	-0.12037	26.1296	26.4074	44.1852	26.3148	0.277778	17.7778	5.87963	0	4.58719e-05	0.242004	0.170248	-0.422746	0	0	0	0.84813	5.79044e-05	0	0.0883174	0	0	-0.251144	0	0.432451	0.000103776	0.077541	0.258565	-0.00706691	0	-0.0866808	0	1.3797	-0.12037	26.1296	26.4074
I	6	6	1.65804	0.660775	0.660434	1.28527	0.260279	1.11727	0.0919364	57.7899	1.66309	1.02542	1.65804	0.784483	28.3017	29.3793	46.431	27.5172	1.07759	17.0517	4.06897	0	0.00230262	0.371343	0.155056	-0.543224	0	0	0	0.979958	0.00317299	0	0.041087	0	0	-0.242778	0	0.489451	0.00547561	0.163965	0.196143	-0.0527169	0	-0.0353996	0	1.65804	0.784483	28.3017	29.3793
I	6	7	1.92839	0.757779	0.757632	1.26289	0.237872	1.15502	0.129855	57.3741	1.64097	1.02542	1.92839	0.41129	28.4194	29.9677	47.2823	28.0242	1.54839	17.3145	2.93548	0	0.0050573	0.478182	0.10522	-0.655953	0	0	0	1.06154	0.00637644	0	0.0234505	0	0	-0.24178	0	0.5352	0.0114337	0.245298	0.128671	-0.129616	0	-0.00889658	0	1.92839	0.41129	28.4194	29.9677
I	6	8	2.20665	0.71949	0.719125	1.14072	0.116211	1.16812	0.143253	51.3233	1.25495	1.02542	2.20665	0.183824	29.2353	31.5588	47.1912	29.1323	2.32353	15.6324	2.81618	0	0.00960238	0.431302	0.0792772	-0.641069	0	0	0	1.00177	0.0104734	0	0.0169985	0	0	-0.122608	0	0.504974	0.0200758	0.308694	0.0962757	-0.144279	0	0	0	2.20665	0.183824	29.2353	31.5588
I	9	2	0.549994	0.23068	0.233916	1.9062	0.372251	1.725	0.194287	29.978	0.897914	1.53462	0.549994	4.54412	26.2353	29.9559	48.2941	21.6912	3.72059	18.3382	6.23529	0	0.00345886	0.0737162	0.0177667	-0.0970553	0	-0.000102743	-0.00201597	0.561582	0.0107639	0	0.111416	0	0	-0.14095	-0.00233578	0.464526	0.0142228	0.0053154	0.129086	0	0	-0.0726523	-0.00425507	0.549994	4.54412	26.2353	29.9559
I	9	3	0.819426	0.317037	0.312084	1.7663	0.233459	1.61353	0.0757358	35.7132	1.02965	1.53462	0.819426	2.51136	26.8864	29.375	46.4091	24.375	2.48864	17.0341	6.85227	0	0.00392776	0.115066	0.067599	-0.17459	0	0	0	0.758449	0.00825604	0	0.113105	0	0	-0.123189	0	0.58386	0.0121838	0.0287513	0.180704	-1.17037e-06	0	-0.0368751	0	0.819426	2.51136	26.8864	29.375
I	9	4	1.09996	0.46077	0.463749	1.82664	0.293413	1.58683	0.0565889	45.981	1.46348	1.53462	1.09996	0.75	28.1932	29.5682	45.4318	27.4432	1.375	15.8636	5.78409	0	0.00187561	0.198736	0.116534	-0.31243	0	0	0	1.04491	0.00420172	0	0.0922463	0	0	-0.192112	0	0.73248	0.00607733	0.0499246	0.208781	0	0	-0.0433011	0	1.09996	0.75	28.1932	29.5682
I	9	5	1.38382	0.552955	0.553191	1.777	0.243416	1.55879	0.025442	49.2756	1.60519	1.53462	1.38382	0.586538	28.9135	30.1827	45.1346	28.3654	1.26923	14.9519	5.84615	0	0.00235035	0.245115	0.176625	-0.438744	0	0	0	1.19626	0.00377234	0	0.0966316	0	0	-0.18359	0	0.757515	0.00612268	0.0855446	0.273257	0	0	-0.0240198	0	1.38382	0.586538	28.9135	30.1827
I	9	6	1.65958	0.636523	0.63615	1.74945	0.215685	1.54193	0.00779446	52.1159	1.67904	1.53462	1.65958	0.413793	29.1207	30.6293	45.5948	28.75	1.50862	14.9655	5.44828	0	0.004143	0.308276	0.182831	-0.533258	0	0	0	1.30257	0.00572224	0	0.0834638	0	0	-0.189227	0	0.76941	0.00986524	0.128681	0.266295	-9.53564e-05	0	-0.00963336	0	1.65958	0.413793	29.1207	30.6293
I	9	7	1.93087	0.65533	0.655146	1.62427	0.0911112	1.53844	0.00509916	48.9606	1.4326	1.53462	1.93087	0.795454	30.1364	32.2879	44.7803	29.3485	2.15151	12.4924	7.15151	0	0.0101597	0.249586	0.243073	-0.558282	0	0	0	1.26215	0.00947569	0	0.0993909	0	0	-0.099476	0	0.707187	0.0196354	0.150444	0.342464	-0.00331327	0	-0.000333492	0	1.93087	0.795454	30.1364	32.2879
J	-9	2	0.546436	0.304257	0.299092	0.0751324	1.60892	0.0224481	1.55107	31.0214	0.78366	1.53462	0.546436	9.20588	17.8823	21.5588	46.7353	8.67647	3.67647	25.1765	13.2647	0	4.47122e-05	0.121735	0	-0.0441311	-0.00425235	0	-0.102016	0.0364422	0.000134281	0	0.000273024	0	-0.0137624	-0.47747	-0.124496	0.0098746	0.000178993	1.90199e-05	0	-0.0175635	-0.0180147	-0.355754	-0.22624	0.546436	9.20588	17.8823	21.5588
J	-9	3	0.819489	0.410286	0.410767	0.155624	1.68701	0.0686447	1.60051	37.3387	1.13975	1.53462	0.819489	8.38044	20.2283	21.3587	48.25	11.8478	1.13044	26.8913	9.98913	1.51985e-06	4.40804e-05	0.227743	0	-0.0690908	-0.00075877	0	-0.174166	0.0770351	0.000221184	0	0	0	-0.0015351	-0.651325	-0.172437	0.0289602	0.000265265	3.64842e-05	0	-0.0210143	-0.00229387	-0.423619	-0.346603	0.819489	8.38044	20.2283	21.3587
J	-9	4	1.09622	0.526721	0.527007	0.22044	1.74974	0.141681	1.67127	40.0432	1.46551	1.53462	1.09622	8.5	20.85	22.76	48.66	12.35	1.91	25.9	9.97	0	0.00370967	0.382128	0	-0.0906472	0	0	-0.312548	0.122273	0.00594056	0	0	0	0	-0.815542	-0.228197	0.0625511	0.00965022	0.00175041	0	-0.0309254	0	-0.435165	-0.540745	1.09622	8.5	20.85	22.76
J	-9	5	1.37715	0.63191	0.631872	0.242623	1.77028	0.228862	1.75648	39.4157	1.65447	1.53462	1.37715	9.39815	19.4722	24.3796	49.1018	10.0741	4.90741	24.7222	10.5	0	0.0134513	0.558775	0	-0.0769825	0	0	-0.499209	0.120189	0.040895	0	0	0	0	-0.961909	-0.292153	0.0768787	0.0543463	0.0129451	0	-0.0336719	0	-0.416079	-0.791362	1.37715	9.39815	19.4722	24.3796
J	-9	6	1.65084	0.696685	0.697119	0.232218	1.75909	0.261907	1.78921	39.3961	1.78303	1.53462	1.65084	9.23276	17.75	24.3534	48.9655	8.51724	6.60345	24.6121	10.8017	0	0.0228448	0.713313	0	-0.0838387	0	0	-0.683529	0.112582	0.0730828	0	0	0	0	-1.08917	-0.338851	0.0835473	0.0959276	0.0256608	0	-0.0548036	0	-0.401518	-1.02238	1.65084	9.23276	17.75	24.3534
J	-9	7	1.91987	0.670723	0.670821	0.212088	1.73673	0.348982	1.87372	32.4067	1.74817	1.53462	1.91987	10.3636	13.3712	25.3106	48.3939	3.00758	11.9394	23.0833	11.9773	0	0.0964007	0.756294	0	-0.0444944	0	0	-0.820208	0.0195952	0.156728	0	0	0	0	-1.02933	-0.436518	0.00483908	0.253129	0.0367733	0	-0.0297383	0	-0.309813	-1.25673	1.91987	10.3636	13.3712	25.3106
J	-6	2	0.555571	0.294272	0.295046	0.084272	1.11033	0.0154111	1.04224	40.6756	0.73017	1.02542	0.555571	5.72059	16.5147	23.0735	48.9853	10.7941	6.55882	25.9118	10.9118	0	0	0.11844	0	-0.0641424	-0.00850078	0	-0.0785027	0.04797	0	0	0.000173544	0	-0.0343755	-0.376787	-0.0491363	0.0087923	0	0	0	-0.0249647	-0.0428762	-0.258347	-0.127466	0.555571	5.72059	16.5147	23.0735
J	-6	3	0.823371	0.406757	0.406675	0.198839	1.22297	0.0593042	1.08336	48.8651	1.1451	1.02542	0.823371	5.7381	19.5238	21.8214	48.5	13.7857	2.29762	26.6786	7.60714	0	0	0.225725	0	-0.116592	-0.0028509	0	-0.123121	0.106242	0	0	0	0	-0.006931	-0.55272	-0.0835186	0.0286396	0	3.28811e-07	0	-0.03899	-0.00978191	-0.326995	-0.20664	0.823371	5.7381	19.5238	21.8214
J	-6	4	1.09143	0.532381	0.532541	0.271595	1.29426	0.128015	1.15084	51.3846	1.4381	1.02542	1.09143	6.8125	21.9167	22.6875	49.8854	15.1042	0.770833	27.1979	7.96875	0	0.000474234	0.361637	0	-0.147621	0	0	-0.231925	0.174295	0.00114217	0	0	0	0	-0.688129	-0.117098	0.0747404	0.0016164	0.00034263	0	-0.0480664	0	-0.326835	-0.349023	1.09143	6.8125	21.9167	22.6875
J	-6	5	1.37648	0.632847	0.632597	0.333993	1.35622	0.202726	1.2247	51.7038	1.67242	1.02542	1.37648	6.7	21.76	23.71	48.29	15.06	1.95	24.58	8.66	0	0.00387645	0.518222	0	-0.174569	0	0	-0.365987	0.243383	0.00797632	0	0	0	0	-0.85055	-0.174829	0.132126	0.0118528	0.00343889	0	-0.063312	0	-0.335767	-0.540816	1.37648	6.7	21.76	23.71
J	-6	6	1.65959	0.701721	0.701728	0.355086	1.37476	0.286285	1.30596	49.2143	1.76183	1.02542	1.65959	8.3125	22.9554	25.6786	49.4196	14.6429	2.72321	23.7411	9.25	0	0.00797979	0.651215	0	-0.16956	0	0	-0.499516	0.283861	0.0163114	0	0	0	0	-0.918311	-0.220194	0.190317	0.0242912	0.0117128	0	-0.0760154	0	-0.278809	-0.719709	1.65959	8.3125	22.9554	25.6786
J	-6	7	1.91933	0.763569	0.763382	0.327327	1.34639	0.308538	1.32742	48.8733	1.79285	1.02542	1.91933	8.75833	21.4083	25.925	49.4917	12.65	4.51667	23.5667	9.475	0	0.0139231	0.74662	0	-0.147808	-6.37816e-05	0	-0.637803	0.24031	0.0483783	0	0	0	0	-0.967751	-0.243591	0.175027	0.0622376	0.0188624	0	-0.0825252	0	-0.239994	-0.881394	1.91933	8.75833	21.4083	25.925
J	-6	8	2.2035	0.750163	0.750421	0.281231	1.29903	0.388877	1.40694	41.666	1.68917	1.02542	2.2035	9.47727	13.6742	25.9849	48.7197	4.19697	12.3106	22.7349	10.6667	0	0.0709604	0.811041	0	-0.0781892	-2.44019e-06	0	-0.822854	0.0432992	0.217067	0	0	0	0	-0.900134	-0.337574	0.0175473	0.288025	0.0396534	0	-0.0524373	0	-0.128747	-1.16043	2.2035	9.47727	13.6742	25.9849
J	-3	2	0.553732	0.27693	0.270523	0.186192	0.701009	0.0676174	0.576029	55.1073	0.788643	0.513416	0.553732	-1.075	18.15	24.15	47.05	19.225	6	22.9	1.45	0	0	0.116386	0.000896007	-0.11583	-0.00678348	0	-0.000777432	0.0995024	0	0	0.00373035	-0.00176687	-0.0283395	-0.264443	-0.00209984	0.029915	0	0.000272678	0.00462636	-0.0480093	-0.035123	-0.148329	-0.00287727	0.553732	-1.075	18.15	24.15
J	-3	3	0.823471	0.390572	0.389895	0.240175	0.754059	0.0602182	0.573426	64.2904	1.13934	0.513416	0.823471	1.2	20.625	23.5125	49.3	19.4375	2.8875	25.7875	3.9125	0	0	0.217804	0	-0.191615	-0.0037005	0	-0.0505165	0.145647	0	0	0	0	-0.00945294	-0.401175	-0.0101224	0.0294235	0	0.00263761	0	-0.0753916	-0.0131534	-0.186009	-0.0606389	0.823471	1.2	20.625	23.5125
J	-3	4	1.09547	0.503052	0.503546	0.337279	0.85009	0.143772	0.657077	63.5153	1.40522	0.513416	1.09547	3.8913	22.4891	23.0652	49.8804	18.5978	0.576087	26.8152	5.1413	0	0	0.323067	0	-0.248495	-0.000366549	0	-0.119065	0.239769	0	0	0	0	-0.000731856	-0.507936	-0.024133	0.0864017	0	0.011641	0	-0.0951283	-0.0010984	-0.19651	-0.143198	1.09547	3.8913	22.4891	23.0652
J	-3	5	1.37391	0.616887	0.616784	0.402802	0.915046	0.207985	0.720127	63.6362	1.63908	0.513416	1.37391	4.79	23.62	24.31	49.9	18.83	0.69	25.59	5.58	0	0.000397536	0.463216	0	-0.307787	0	0	-0.188393	0.315912	0.000948356	0	0	0	0	-0.630684	-0.0413092	0.136275	0.00134589	0.0137161	0	-0.12815	0	-0.181185	-0.229703	1.37391	4.79	23.62	24.31
J	-3	6	1.64865	0.706037	0.705897	0.429833	0.941524	0.278515	0.790067	61.6177	1.75999	0.513416	1.64865	5.01852	23.3796	24.5926	48.7593	18.3611	1.21296	24.1667	6.44444	0	0.00190063	0.591976	0	-0.344201	0	0	-0.288958	0.357425	0.00337518	0	0	0	0	-0.70825	-0.0771141	0.1755	0.00527581	0.0240819	0	-0.162276	0	-0.140356	-0.366072	1.64865	5.01852	23.3796	24.5926
J	-3	7	1.92377	0.788649	0.788358	0.425699	0.935898	0.334668	0.844576	59.8845	1.80969	0.513416	1.92377	6.89655	24.9138	26.5345	50.0517	18.0172	1.62069	23.5172	6.98276	0	0.00411613	0.710099	0	-0.357561	0	0	-0.398163	0.383934	0.00653849	0	0	0	0	-0.744078	-0.104127	0.21005	0.0106546	0.0572627	0	-0.183677	0	-0.0912413	-0.50229	1.92377	6.89655	24.9138	26.5345
J	-3	8	2.19727	0.825704	0.825227	0.394291	0.903617	0.404692	0.913542	55.2974	1.68264	0.513416	2.19727	7.05645	24.0242	26.3065	49.4919	16.9677	2.28226	23.1855	7.69355	4.55138e-05	0.00649643	0.770315	0	-0.296363	0	0	-0.544128	0.355499	0.0132551	0	0	0	0	-0.729481	-0.146664	0.23402	0.0197515	0.0824301	0	-0.174839	0	-0.0415964	-0.690791	2.19727	7.05645	24.0242	26.3065
J	0	2	0.556631	0.225303	0.221855	0.39044	0.391952	0.256649	0.254713	58.2899	0.726976	0	0.556631	-1.125	19.3125	22	43.625	20.4375	2.6875	21.625	3.54688	0	0	0.0805873	0.00850021	-0.0991171	-0.00233761	0	0	0.151356	0	0	0.0247635	0	-0.00757322	-0.152583	0	0.0696103	0	0.00382524	0.0332637	-0.0173719	-0.00991082	-0.0758207	0	0.556631	-1.125	19.3125	22
J	0	3	0.827025	0.325027	0.324918	0.408159	0.409654	0.226069	0.227455	69.0949	1.0199	0	0.827025	-0.1625	21.325	23.35	46.5875	21.55	2.025	23.2375	2.5625	0	0	0.155559	0.0129994	-0.181776	-0.00150409	0	0	0.232454	0	0	0.0125339	0	-0.00468704	-0.202945	0	0.0757852	0	0.0326447	0.0255333	-0.0251063	-0.00619113	-0.0800309	0	0.827025	-0.1625	21.325	23.35
J	0	4	1.10203	0.448092	0.448109	0.469333	0.470143	0.29157	0.292397	68.1739	1.25441	0	1.10203	-0.136364	22.6704	23.4318	47.875	22.8864	0.761364	24.4432	1.98864	0	6.59564e-05	0.28655	0.0145083	-0.298045	-0.000286968	0	0	0.321769	0.000180559	0	0.0078053	0	-0.000780827	-0.301445	0	0.104873	0.000246515	0.0835641	0.0223136	-0.0811495	-0.00106779	-0.0984597	0	1.10203	-0.136364	22.6704	23.4318
J	0	5	1.38649	0.575778	0.575226	0.520156	0.520282	0.37811	0.377684	65.5052	1.43291	0	1.38649	0.34	23.9	24.47	49.3	23.63	0.57	24.83	0.8	0	0.000181896	0.427235	0.00101572	-0.452809	0	0	-0.00293454	0.41665	0.000306475	0	0.000286106	0	0	-0.38036	-0.000584753	0.152962	0.000488372	0.134905	0.00130183	-0.18912	0	-0.0880299	-0.00351929	1.38649	0.34	23.9	24.47
J	0	6	1.66158	0.661349	0.661611	0.535447	0.53481	0.440437	0.440061	63.2061	1.50058	0	1.66158	1.73148	24.5093	25.6944	49.4444	22.7778	1.18518	23.75	2.36111	0	0.0016666	0.541546	0	-0.529706	0	0	-0.0501489	0.455045	0.0028988	0	0	0	0	-0.432165	-0.00849478	0.190041	0.00456541	0.162021	0	-0.264702	0	-0.0526399	-0.0586437	1.66158	1.73148	24.5093	25.6944
J	0	7	1.92826	0.724277	0.72856	0.554941	0.553025	0.524567	0.526934	58.944	1.4902	0	1.92826	3.85227	25.7614	27.3409	49.9545	21.9091	1.57954	22.6136	4.30682	0	0.00407313	0.634566	0	-0.526833	0	0	-0.167696	0.508208	0.00548335	0	0	0	0	-0.458452	-0.0303422	0.254237	0.00955648	0.195426	0	-0.272862	0	-0.0193123	-0.198038	1.92798	3.85227	25.7614	27.3409
J	0	8	2.2034	0.747062	0.744568	0.53293	0.528967	0.629741	0.623284	50.9212	1.2575	0	2.2034	5.475	26.3083	28.4333	49.9083	20.8333	2.125	21.475	5.75	0.000130758	0.00744047	0.664954	0	-0.390678	0	0	-0.303783	0.490836	0.00996721	0	0	0	0	-0.429544	-0.0636642	0.323889	0.0174077	0.246461	0	-0.223601	0	-0.0110517	-0.367447	2.2034	5.475	26.3083	28.4333
J	3	2	0.55908	0.211026	0.210741	0.681432	0.169771	0.563491	0.051546	51.7611	0.680483	0.513416	0.55908	-0.140625	24.3438	26.0312	44.5938	24.5312	1.6875	18.5625	5.46875	0	0.000755948	0.0747623	0.0288656	-0.109128	-3.70044e-05	0	0	0.28071	0.00179452	0	0.0588768	0	-0.000191587	-0.0607718	0	0.173565	0.00255047	0.0238509	0.0877424	-0.00198385	-0.000228592	-0.0098604	0	0.55908	-0.140625	24.3438	26.0312
J	3	3	0.825809	0.330395	0.330353	0.693633	0.18222	0.548438	0.0369824	61.9229	0.980698	0.513416	0.825809	-0.0694444	23.2083	24.9722	43.4028	23.375	1.76389	18.4306	5.33333	0	0.00057996	0.127445	0.0561067	-0.213173	-0.000678022	0	0	0.369206	0.00140529	0	0.052904	0	-0.00145816	-0.09339	0	0.156567	0.00198525	0.0523169	0.109011	-0.000534329	-0.00213618	-0.0182621	0	0.825809	-0.0694444	23.2083	24.9722
J	3	4	1.10309	0.428019	0.427504	0.784656	0.273141	0.620594	0.108564	61.88	1.22072	0.513416	1.10309	-0.0568182	23.1704	23.7841	42.9318	23.3182	0.613636	19.1477	5.96591	0	0.000386979	0.177105	0.103878	-0.305756	0	0	0	0.469684	0.000830062	0	0.0634009	0	0	-0.176889	0	0.174067	0.00121704	0.0569618	0.167279	-0.0101382	0	-0.0567452	0	1.10309	-0.0568182	23.1704	23.7841
J	3	5	1.3754	0.53743	0.537479	0.813967	0.301978	0.677383	0.165441	61.5259	1.37451	0.513416	1.3754	0.24	24.45	25.16	44.43	24.27	0.71	19.27	4.68	0	0.000375165	0.27091	0.116964	-0.412712	0	0	0	0.560862	0.000796127	0	0.0388018	0	0	-0.227588	0	0.207416	0.00117129	0.0998949	0.155766	-0.0592663	0	-0.0565734	0	1.3754	0.24	24.45	25.16
J	3	6	1.654	0.637908	0.637754	0.802083	0.28945	0.731886	0.219099	59.8028	1.41626	0.513416	1.654	-0.481482	25.1018	26	45.1018	25.5833	0.898148	19.1018	3.4537	0	0.000878561	0.377748	0.113881	-0.523223	0	0	0	0.63591	0.00147273	0	0.0156182	0	0	-0.231998	0	0.241681	0.00235129	0.176734	0.129499	-0.128994	0	-0.0309837	0	1.654	-0.481482	25.1018	26
J	3	7	1.92477	0.730603	0.730589	0.819013	0.305134	0.806085	0.292192	57.5148	1.44986	0.513416	1.92477	0.291667	26.725	27.8917	48.7	26.45	1.16667	20.8083	1.525	0	0.00217446	0.585647	0.0400588	-0.64479	0	0	0	0.726275	0.00298176	0	0.00419166	0	0	-0.27105	0	0.32077	0.00515622	0.324155	0.0442505	-0.239285	0	-0.00955745	0	1.92477	0.291667	26.725	27.8917
J	3	8	2.19908	0.732806	0.732639	0.774457	0.259601	0.847826	0.332803	52.7444	1.23585	0.513416	2.19908	0.674242	27.1061	28.4773	49.8712	26.4546	1.37121	21.3939	0.80303	0	0.00354122	0.630596	0.00120916	-0.620902	0	0	-0.00963523	0.709454	0.00438407	0	0.000108723	0	0	-0.24044	-0.00139792	0.361894	0.0079253	0.390511	0.00131788	-0.273342	0	-0.000354509	-0.0110332	2.19908	0.674242	27.1061	28.4773
J	6	2	0.550915	0.223475	0.217514	1.1157	0.0923818	1.03781	0.00853221	36.5391	0.638057	1.02542	0.550915	1	24.3333	31.4833	43.6667	23.3667	7.15	12.1833	5.2	0	0.0156221	0.0640808	0.0305342	-0.11033	0	0	0	0.428225	0.0212275	0	0.0694316	0	0	-0.042324	0	0.317895	0.0368496	0.0245773	0.0999658	0	0	-0.00282047	0	0.550915	1	24.3333	31.4833
J	6	3	0.823532	0.311717	0.31177	1.11421	0.091596	1.02428	0.0017143	43.8887	0.861021	1.02542	0.823532	0.583333	24.3889	27.1806	43.2639	23.8472	2.79167	16.0833	5.625	0	0.00272739	0.1126	0.0651634	-0.21216	-2.69117e-05	0	0	0.5493	0.0066452	0	0.0719257	0	-4.98666e-05	-0.0602929	0	0.337166	0.00937259	0.0538766	0.137089	-2.55545e-05	-7.67783e-05	-0.00156945	0	0.823532	0.583333	24.3889	27.1806
J	6	4	1.0993	0.403332	0.403401	1.16813	0.145149	1.03618	0.0132629	50.4735	1.14686	1.02542	1.0993	0.363636	24.4546	26.3864	41.9659	24.1477	1.93182	15.5795	7.70455	0	0.0027226	0.132227	0.139096	-0.318218	0	0	0	0.684974	0.00544494	0	0.106856	0	0	-0.09985	0	0.366755	0.00816754	0.0429696	0.245952	0	0	-0.0105927	0	1.0993	0.363636	24.4546	26.3864
J	6	5	1.37764	0.513071	0.513687	1.21359	0.190106	1.05906	0.0361945	54.9205	1.39779	1.02542	1.37764	-0.18	25.57	26.53	41.7	25.82	0.96	15.17	7.08	0	0.000895407	0.185409	0.192858	-0.430044	0	0	0	0.82464	0.00174395	0	0.0860322	0	0	-0.148793	0	0.396155	0.00263936	0.0582229	0.27889	-0.00155944	0	-0.0216071	0	1.37764	-0.18	25.57	26.53
J	6	6	1.65504	0.623436	0.622998	1.22635	0.202264	1.08026	0.0557289	57.5167	1.56815	1.02542	1.65504	0.712963	27.6111	28.7315	43.9722	26.8982	1.12037	15.2407	6.37963	0	0.00184483	0.278942	0.235019	-0.539814	0	0	0	0.94813	0.00267895	0	0.0653191	0	0	-0.179462	0	0.429525	0.00452377	0.10889	0.300338	-0.0212089	0	-0.00941001	0	1.65504	0.712963	27.6111	28.7315
J	6	7	1.9269	0.676259	0.676124	1.19407	0.169289	1.11784	0.0929202	55.3838	1.48681	1.02542	1.9269	0.358333	28.0333	29.1833	44.8083	27.6833	1.15	15.625	5.66667	0	0.00215926	0.36717	0.209321	-0.574813	0	0	0	0.986028	0.00289048	0	0.0398845	0	0	-0.17197	0	0.465513	0.00504973	0.196933	0.249206	-0.0542969	0	-0.00173343	0	1.9269	0.358333	28.0333	29.1833
J	6	8	2.20278	0.626477	0.628974	1.08934	0.0634755	1.18281	0.15944	44.0974	0.953729	1.02542	2.20278	-0.0530303	28.3864	31.2349	46.5076	28.5151	2.84849	15.2727	3.93182	0.000111554	0.0228263	0.39877	0.114192	-0.50494	0	0	0	0.92937	0.0106948	0	0.0129079	0	0	-0.0842206	0	0.535118	0.0335211	0.314575	0.1271	-0.110576	0	-2.57167e-05	0	2.20278	-0.0530303	28.3864	31.2349
J	9	2	0.548347	0.21779	0.213832	1.57666	0.0446383	1.53911	0.00313316	24.839	0.569519	1.53462	0.548347	1.1875	24.125	34.7031	42.8438	22.9375	10.5781	8.14062	6.60938	0	0.0251617	0.0399689	0.0343737	-0.116558	0	0	0	0.561406	0.0425485	0	0.101218	0	0	-0.0177206	0	0.444848	0.0677102	0.0222483	0.135592	0	0	0	0	0.548347	1.1875	24.125	34.7031
J	9	3	0.816363	0.284931	0.285075	1.54868	0.0169523	1.5322	0.000616436	28.1962	0.695276	1.53462	0.816363	1.025	24.775	36.725	41.725	23.75	11.95	5	7.675	0	0.0703922	0.0231665	0.0771658	-0.188586	0	0	0	0.687762	0.0758749	0	0.0876834	0	-0.000194369	-0.00671082	0	0.499176	0.146073	0.0164557	0.164849	0	0	0	0	0.816363	1.025	24.775	36.725
J	9	4	1.09853	0.391247	0.39126	1.64128	0.109566	1.54508	0.0133728	38.4444	1.09648	1.53462	1.09853	0.456522	25.337	26.587	39.5217	24.9239	1.25	12.9348	9.75	0	0.00135267	0.100013	0.167833	-0.302707	0	0	0	0.88535	0.0030516	0	0.154905	0	0	-0.0817898	0	0.582643	0.00440427	0.0301655	0.322739	-7.66664e-08	0	-0.0119424	0	1.09853	0.456522	25.337	26.587
J	9	5	1.38118	0.497571	0.498096	1.67279	0.140941	1.5434	0.0120789	44.5983	1.36707	1.53462	1.38118	0.760417	27.4583	28.8021	41.875	26.6979	1.34375	13.0729	8.13542	0	0.00232855	0.153987	0.220819	-0.418193	0	0	0	1.05798	0.00366958	0	0.125836	0	0	-0.114883	0	0.63979	0.00599813	0.047979	0.346654	0	0	-0.00887542	0	1.38123	0.760417	27.4583	28.8021
J	9	6	1.65473	0.579121	0.579112	1.64888	0.117406	1.53411	0.00262144	47.4169	1.48618	1.53462	1.65473	0.801724	28.6466	29.8966	42.3535	27.8448	1.25	12.4569	8.07759	0	0.00244318	0.19308	0.274616	-0.497215	0	0	0	1.17208	0.00329236	0	0.108881	0	0	-0.112058	0	0.674863	0.00573554	0.0823816	0.383497	0	0	-0.00135911	0	1.65473	0.801724	28.6466	29.8966
J	9	7	1.93081	0.578191	0.57833	1.56065	0.0286949	1.53698	0.00517051	43.7824	1.23856	1.53462	1.93081	0.522727	28.9091	31.2727	39.5682	28.3864	2.36364	8.29546	10.9621	0	0.00767155	0.133778	0.336901	-0.472434	0	0	0	1.1528	0.00953172	0	0.115466	0	0	-0.0350457	0	0.680367	0.0172033	0.0987328	0.452367	-3.02525e-06	0	0	0	1.93081	0.522727	28.9091	31.2727
[truncated: 34 more columns]
